# Supplementary material for: 1,5-Dimethyl-3-[(3-phenyl-4,5-dihydro-1,2-oxazol-5-yl)meth­yl]-1H-1,5-benzodiazepine-2,4(3H,5H)-dione
Source: Acta Crystallogr Sect E Struct Rep Online. 2010 Oct 30;66(Pt 11):o2983. doi: 10.1107/S1600536810042972 (PMC3009296; doi:10.1107/S1600536810042972)
Supplement: Supplementary file 1 [file e-66-o2983-sup1.cif]

##############################################################################
###                                                                        ###
###        Electronic paper (Acta Crystallographica Section E)             ###
###                                                                        ###
##############################################################################
#                                                                            #
# This CIF contains the data in a paper accepted for publication in Acta     #
# Crystallographica Section E. It conforms to the requirements of Notes      #
# for Authors for Section E, and has been peer reviewed under the auspices   #
# of the IUCr Commission on Journals.                                        #
#                                                                            #
# Full details of the Crystallographic Information File format               #
# are given in the paper "The Crystallographic Information File (CIF):       #
# a New Standard Archive File for Crystallography" by S. R. Hall, F. H.      #
# Allen and I. D. Brown [Acta Cryst. (1991), A47, 655-685].                  #
#                                                                            #
# The current version of the core CIF dictionary is obtainable from          #
# ftp://ftp.iucr.org/pub/cif_core.dic. The current version number is 2.4.    #
#                                                                            #
# Software is freely available for graphical display of the structure(s) in  #
# this CIF.  For information consult the CIF home page http://www.iucr.org/  #
# cif/home.html                                                              #
#                                                                            #
# This file may be used for bona fide research purposes within the           #
# scientific community so long as proper attribution is given to the journal # 
# article from which it was obtained.                                        #
#                                                                            #
##############################################################################
                                             
data_I
_audit_creation_method     SHELXL-97
_chemical_name_systematic
;
1,5-Dimethyl-3-[(3-phenyl-4,5-dihydro-1,2-oxazol-5-yl)methyl]-
1<i>H</i>-1,5-benzodiazepine-2,4(3<i>H</i>,5<i>H</i>)-dione
;
_chemical_name_common     ?
_chemical_formula_moiety     'C21 H21 N3 O3'
_chemical_formula_sum     'C21 H21 N3 O3'
_chemical_formula_iupac     'C21 H21 N3 O3'
_chemical_formula_weight     363.41
_chemical_melting_point     ?
_symmetry_cell_setting     monoclinic
_symmetry_space_group_name_H-M     'P 21/n'
_symmetry_space_group_name_Hall     '-P 2yn'
loop_
    _symmetry_equiv_pos_as_xyz
    'x, y, z'
    '-x+1/2, y+1/2, -z+1/2'
    '-x, -y, -z'
    'x-1/2, -y-1/2, z-1/2'
_cell_length_a     9.3491(2)
_cell_length_b     6.97220(10)
_cell_length_c     27.9201(5)
_cell_angle_alpha     90.00
_cell_angle_beta     93.1570(10)
_cell_angle_gamma     90.00
_cell_volume     1817.18(6)
_cell_formula_units_Z     4
_cell_measurement_reflns_used     9929
_cell_measurement_theta_min     2.92
_cell_measurement_theta_max     30.45
_cell_measurement_temperature     296(2)
_exptl_crystal_description     block
_exptl_crystal_colour     colourless
_exptl_crystal_size_max     0.40
_exptl_crystal_size_mid     0.38
_exptl_crystal_size_min     0.36
_exptl_crystal_density_diffrn     1.328
_exptl_crystal_density_meas     ?
_exptl_crystal_density_method     'not measured'
_exptl_crystal_F_000     768
_exptl_absorpt_coefficient_mu     0.090
_exptl_absorpt_correction_type     none
_exptl_absorpt_process_details     ?
_exptl_absorpt_correction_T_min     ?
_exptl_absorpt_correction_T_max     ?
_exptl_special_details
;
;
_diffrn_ambient_temperature     296(2)
_diffrn_radiation_type     MoK\a
_diffrn_radiation_wavelength     0.71073
_diffrn_radiation_source     'fine-focus sealed tube'
_diffrn_radiation_monochromator     graphite
_diffrn_measurement_device_type     'Bruker SMART CCD area-detector'
_diffrn_measurement_method     'phi and omega scans'
_diffrn_detector_area_resol_mean     ?
_diffrn_reflns_number     28704
_diffrn_reflns_av_R_equivalents     0.0305
_diffrn_reflns_av_sigmaI/netI     0.0175
_diffrn_reflns_theta_min     1.46
_diffrn_reflns_theta_max     26.37
_diffrn_reflns_theta_full     26.37
_diffrn_measured_fraction_theta_max     1.000
_diffrn_measured_fraction_theta_full     1.000
_diffrn_reflns_limit_h_min     -11
_diffrn_reflns_limit_h_max     11
_diffrn_reflns_limit_k_min     -8
_diffrn_reflns_limit_k_max     8
_diffrn_reflns_limit_l_min     -34
_diffrn_reflns_limit_l_max     34
_diffrn_standards_number     ?
_diffrn_standards_interval_count     ?
_diffrn_standards_interval_time     ?
_diffrn_standards_decay_%     ?
_refine_special_details
;
Refinement of <i>F</i>^2^ against ALL reflections. The weighted <i>R</i>-factor
<i>wR</i> and goodness of fit <i>S</i> are based on <i>F</i>^2^, conventional
<i>R</i>-factors <i>R</i> are based on <i>F</i>, with <i>F</i> set to zero for
negative <i>F</i>^2^. The threshold expression of <i>F</i>^2^ >
\s(<i>F</i>^2^) is used only for calculating <i>R</i>-factors(gt) <i>etc</i>.
and is not relevant to the choice of reflections for refinement.
<i>R</i>-factors based on <i>F</i>^2^ are statistically about twice as large
as those based on <i>F</i>, and <i>R</i>- factors based on ALL data will be
even larger.
;
_reflns_number_total     3717
_reflns_number_gt     3261
_reflns_threshold_expression     I>2sigma(I)
_refine_ls_structure_factor_coef     Fsqd
_refine_ls_matrix_type     full
_refine_ls_R_factor_all     0.0637
_refine_ls_R_factor_gt     0.0565
_refine_ls_wR_factor_gt     0.1419
_refine_ls_wR_factor_ref     0.1482
_refine_ls_goodness_of_fit_ref     1.037
_refine_ls_restrained_S_all     1.037
_refine_ls_number_reflns     3717
_refine_ls_number_parameters     246
_refine_ls_number_restraints     0
_refine_ls_hydrogen_treatment     constr
_refine_ls_weighting_scheme     calc
_refine_ls_weighting_details
         'calc w=1/[\s^2^(Fo^2^)+(0.0570P)^2^+1.9064P] where P=(Fo^2^+2Fc^2^)/3'
_atom_sites_solution_hydrogens     geom
_atom_sites_solution_primary     direct
_atom_sites_solution_secondary     difmap
_refine_ls_shift/su_max     0.000
_refine_ls_shift/su_mean     0.000
_refine_diff_density_max     0.486
_refine_diff_density_min     -0.338
_refine_ls_extinction_method     none
_refine_ls_extinction_coef     ?
loop_
    _atom_type_symbol
    _atom_type_description
    _atom_type_scat_dispersion_real
    _atom_type_scat_dispersion_imag
    _atom_type_scat_source
    'C' 'C' 0.0033 0.0016
                         'International Tables Vol C Tables 4.2.6.8 and 6.1.1.4'
    'H' 'H' 0.0000 0.0000
                         'International Tables Vol C Tables 4.2.6.8 and 6.1.1.4'
    'N' 'N' 0.0061 0.0033
                         'International Tables Vol C Tables 4.2.6.8 and 6.1.1.4'
    'O' 'O' 0.0106 0.0060
                         'International Tables Vol C Tables 4.2.6.8 and 6.1.1.4'
_computing_data_collection     'SMART (Bruker, 2001)'
_computing_cell_refinement     'SAINT (Bruker, 2001)'
_computing_data_reduction     'SAINT (Bruker, 2001)'
_computing_structure_solution     'SHELXS97 (Sheldrick, 2008)'
_computing_structure_refinement     'SHELXL97 (Sheldrick, 2008)'
_computing_molecular_graphics     'ORTEP-3 for Windows (Farrugia,1997)'
_computing_publication_material     'WinGX (Farrugia, 1999)'
loop_
    _atom_site_type_symbol
    _atom_site_label
    _atom_site_fract_x
    _atom_site_fract_y
    _atom_site_fract_z
    _atom_site_U_iso_or_equiv
    _atom_site_adp_type
    _atom_site_calc_flag
    _atom_site_refinement_flags
    _atom_site_occupancy
    _atom_site_disorder_assembly
    _atom_site_disorder_group
    O O1 0.30152(16) 0.5636(3) 0.20375(6) 0.0494(4) Uani d . 1 . .
    O O2 0.22075(18) 0.1345(3) 0.12654(6) 0.0491(4) Uani d . 1 . .
    O O3 0.07230(18) 0.6193(3) 0.04335(7) 0.0613(6) Uani d . 1 . .
    N N1 0.07203(18) 0.5003(2) 0.22029(6) 0.0325(4) Uani d . 1 . .
    N N2 0.00716(18) 0.1746(2) 0.15947(6) 0.0318(4) Uani d . 1 . .
    N N3 0.1055(2) 0.7758(4) 0.01417(8) 0.0563(6) Uani d . 1 . .
    C C1 0.1419(2) 0.4598(3) 0.13807(7) 0.0330(4) Uani d . 1 . .
    H H1 0.0487 0.5157 0.1282 0.040 Uiso calc R 1 . .
    C C2 0.1802(2) 0.5157(3) 0.18989(8) 0.0342(5) Uani d . 1 . .
    C C3 -0.0714(2) 0.4552(3) 0.20444(7) 0.0273(4) Uani d . 1 . .
    C C4 -0.1840(2) 0.5679(3) 0.21943(7) 0.0346(5) Uani d . 1 . .
    H H4 -0.1645 0.6706 0.2400 0.042 Uiso calc R 1 . .
    C C5 -0.3242(2) 0.5290(3) 0.20406(8) 0.0389(5) Uani d . 1 . .
    H H5 -0.3982 0.6047 0.2145 0.047 Uiso calc R 1 . .
    C C6 -0.3540(2) 0.3778(3) 0.17330(8) 0.0382(5) Uani d . 1 . .
    H H6 -0.4480 0.3533 0.1624 0.046 Uiso calc R 1 . .
    C C7 -0.2445(2) 0.2627(3) 0.15860(7) 0.0336(4) Uani d . 1 . .
    H H7 -0.2655 0.1603 0.1381 0.040 Uiso calc R 1 . .
    C C8 -0.1026(2) 0.2986(3) 0.17428(7) 0.0268(4) Uani d . 1 . .
    C C9 0.1275(2) 0.2418(3) 0.13959(7) 0.0334(5) Uani d . 1 . .
    C C10 0.1040(3) 0.5479(4) 0.27119(8) 0.0460(6) Uani d . 1 . .
    H H10A 0.1908 0.4848 0.2824 0.069 Uiso calc R 1 . .
    H H10B 0.0266 0.5058 0.2898 0.069 Uiso calc R 1 . .
    H H10C 0.1155 0.6842 0.2746 0.069 Uiso calc R 1 . .
    C C11 -0.0081(3) -0.0331(3) 0.16577(10) 0.0479(6) Uani d . 1 . .
    H H11A 0.0173 -0.0977 0.1371 0.072 Uiso calc R 1 . .
    H H11B -0.1055 -0.0626 0.1721 0.072 Uiso calc R 1 . .
    H H11C 0.0540 -0.0749 0.1923 0.072 Uiso calc R 1 . .
    C C12 0.2525(2) 0.5268(4) 0.10382(8) 0.0395(5) Uani d . 1 . .
    H H12A 0.2736 0.6613 0.1097 0.047 Uiso calc R 1 . .
    H H12B 0.3404 0.4548 0.1099 0.047 Uiso calc R 1 . .
    C C13 0.2009(2) 0.5008(4) 0.05218(8) 0.0435(5) Uani d . 1 . .
    H H13 0.1786 0.3656 0.0457 0.052 Uiso calc R 1 . .
    C C14 0.3060(3) 0.5754(4) 0.01653(8) 0.0454(6) Uani d . 1 . .
    H H14A 0.3993 0.6017 0.0321 0.054 Uiso calc R 1 . .
    H H14B 0.3167 0.4856 -0.0096 0.054 Uiso calc R 1 . .
    C C15 0.2327(2) 0.7564(4) -0.00061(8) 0.0400(5) Uani d . 1 . .
    C C16 0.2942(2) 0.8996(3) -0.03233(7) 0.0357(5) Uani d . 1 . .
    C C17 0.2153(2) 1.0624(4) -0.04645(8) 0.0416(5) Uani d . 1 . .
    H H17 0.1246 1.0817 -0.0352 0.050 Uiso calc R 1 . .
    C C18 0.2715(2) 1.1944(4) -0.07698(9) 0.0455(6) Uani d . 1 . .
    H H18 0.2183 1.3021 -0.0863 0.055 Uiso calc R 1 . .
    C C19 0.4069(2) 1.1680(4) -0.09397(8) 0.0441(5) Uani d . 1 . .
    H H19 0.4438 1.2569 -0.1148 0.053 Uiso calc R 1 . .
    C C20 0.4862(2) 1.0094(4) -0.07983(8) 0.0417(5) Uani d . 1 . .
    H H20 0.5775 0.9920 -0.0908 0.050 Uiso calc R 1 . .
    C C21 0.4301(2) 0.8760(3) -0.04936(7) 0.0376(5) Uani d . 1 . .
    H H21 0.4840 0.7689 -0.0401 0.045 Uiso calc R 1 . .
loop_
    _atom_site_aniso_label
    _atom_site_aniso_U_11
    _atom_site_aniso_U_22
    _atom_site_aniso_U_33
    _atom_site_aniso_U_12
    _atom_site_aniso_U_13
    _atom_site_aniso_U_23
    O1 0.0309(8) 0.0572(11) 0.0589(10) -0.0073(7) -0.0071(7) -0.0018(8)
    O2 0.0468(9) 0.0525(10) 0.0488(9) 0.0202(8) 0.0092(7) -0.0012(8)
    O3 0.0354(9) 0.0933(15) 0.0558(11) 0.0041(9) 0.0070(8) 0.0310(10)
    N1 0.0323(8) 0.0317(9) 0.0329(9) -0.0016(7) -0.0043(7) -0.0033(7)
    N2 0.0353(9) 0.0258(8) 0.0341(9) 0.0033(7) -0.0004(7) -0.0021(7)
    N3 0.0358(10) 0.0837(17) 0.0502(12) 0.0095(10) 0.0098(9) 0.0248(12)
    C1 0.0240(9) 0.0394(11) 0.0355(10) 0.0023(8) 0.0023(8) 0.0057(9)
    C2 0.0301(10) 0.0288(10) 0.0433(11) 0.0006(8) -0.0030(8) 0.0018(9)
    C3 0.0294(9) 0.0271(9) 0.0254(9) -0.0012(7) 0.0005(7) 0.0043(7)
    C4 0.0411(11) 0.0323(10) 0.0311(10) 0.0037(9) 0.0073(8) 0.0007(8)
    C5 0.0343(10) 0.0454(13) 0.0381(11) 0.0097(9) 0.0108(8) 0.0105(10)
    C6 0.0268(9) 0.0501(13) 0.0378(11) -0.0031(9) 0.0016(8) 0.0137(10)
    C7 0.0334(10) 0.0360(11) 0.0309(10) -0.0064(8) -0.0022(8) 0.0032(8)
    C8 0.0282(9) 0.0262(9) 0.0261(9) 0.0003(7) 0.0021(7) 0.0046(7)
    C9 0.0316(10) 0.0406(11) 0.0279(10) 0.0093(9) -0.0007(8) -0.0003(8)
    C10 0.0476(13) 0.0508(14) 0.0381(12) 0.0017(11) -0.0096(10) -0.0118(10)
    C11 0.0525(14) 0.0262(11) 0.0638(15) 0.0033(10) -0.0079(12) -0.0012(10)
    C12 0.0295(10) 0.0477(13) 0.0416(12) -0.0011(9) 0.0047(9) 0.0052(10)
    C13 0.0413(12) 0.0481(13) 0.0417(12) 0.0002(10) 0.0078(10) 0.0031(10)
    C14 0.0461(13) 0.0521(14) 0.0388(12) 0.0057(11) 0.0102(10) 0.0026(11)
    C15 0.0359(11) 0.0525(14) 0.0317(10) 0.0034(10) 0.0014(8) 0.0006(10)
    C16 0.0353(10) 0.0452(12) 0.0263(9) 0.0037(9) 0.0004(8) -0.0029(9)
    C17 0.0331(10) 0.0492(13) 0.0426(12) 0.0057(10) 0.0037(9) -0.0041(10)
    C18 0.0430(12) 0.0409(13) 0.0513(14) 0.0042(10) -0.0086(10) 0.0000(11)
    C19 0.0430(12) 0.0484(13) 0.0404(12) -0.0126(10) -0.0015(9) 0.0013(10)
    C20 0.0296(10) 0.0586(14) 0.0371(11) -0.0018(10) 0.0037(8) -0.0073(10)
    C21 0.0347(10) 0.0458(12) 0.0322(10) 0.0068(9) -0.0001(8) -0.0033(9)
_geom_special_details
;
All e.s.d.'s (except the e.s.d. in the dihedral angle between two l.s. planes)
are estimated using the full covariance matrix. The cell e.s.d.'s are taken
into account individually in the estimation of e.s.d.'s in distances, angles
and torsion angles; correlations between e.s.d.'s in cell parameters are only
used when they are defined by crystal symmetry. An approximate (isotropic)
treatment of cell e.s.d.'s is used for estimating e.s.d.'s involving l.s.
planes.
;
loop_
    _geom_bond_atom_site_label_1
    _geom_bond_atom_site_label_2
    _geom_bond_site_symmetry_2
    _geom_bond_distance
    _geom_bond_publ_flag
    O1 C2 . 1.225(2) ?
    O2 C9 . 1.220(2) ?
    O3 N3 . 1.407(3) ?
    O3 C13 . 1.469(3) ?
    N1 C2 . 1.360(3) ?
    N1 C3 . 1.424(2) ?
    N1 C10 . 1.474(3) ?
    N2 C9 . 1.364(3) ?
    N2 C8 . 1.420(2) ?
    N2 C11 . 1.467(3) ?
    N3 C15 . 1.287(3) ?
    C1 C12 . 1.520(3) ?
    C1 C2 . 1.522(3) ?
    C1 C9 . 1.527(3) ?
    C1 H1 . 0.9800 ?
    C3 C4 . 1.396(3) ?
    C3 C8 . 1.400(3) ?
    C4 C5 . 1.383(3) ?
    C4 H4 . 0.9300 ?
    C5 C6 . 1.378(3) ?
    C5 H5 . 0.9300 ?
    C6 C7 . 1.381(3) ?
    C6 H6 . 0.9300 ?
    C7 C8 . 1.397(3) ?
    C7 H7 . 0.9300 ?
    C10 H10A . 0.9600 ?
    C10 H10B . 0.9600 ?
    C10 H10C . 0.9600 ?
    C11 H11A . 0.9600 ?
    C11 H11B . 0.9600 ?
    C11 H11C . 0.9600 ?
    C12 C13 . 1.506(3) ?
    C12 H12A . 0.9700 ?
    C12 H12B . 0.9700 ?
    C13 C14 . 1.527(3) ?
    C13 H13 . 0.9800 ?
    C14 C15 . 1.502(3) ?
    C14 H14A . 0.9700 ?
    C14 H14B . 0.9700 ?
    C15 C16 . 1.472(3) ?
    C16 C21 . 1.391(3) ?
    C16 C17 . 1.398(3) ?
    C17 C18 . 1.378(3) ?
    C17 H17 . 0.9300 ?
    C18 C19 . 1.388(3) ?
    C18 H18 . 0.9300 ?
    C19 C20 . 1.377(3) ?
    C19 H19 . 0.9300 ?
    C20 C21 . 1.383(3) ?
    C20 H20 . 0.9300 ?
    C21 H21 . 0.9300 ?
loop_
    _geom_angle_atom_site_label_1
    _geom_angle_atom_site_label_2
    _geom_angle_atom_site_label_3
    _geom_angle_site_symmetry_1
    _geom_angle_site_symmetry_3
    _geom_angle
    _geom_angle_publ_flag
    N3 O3 C13 . . 109.19(16) ?
    C2 N1 C3 . . 122.92(17) ?
    C2 N1 C10 . . 117.75(17) ?
    C3 N1 C10 . . 119.14(17) ?
    C9 N2 C8 . . 122.31(17) ?
    C9 N2 C11 . . 118.38(18) ?
    C8 N2 C11 . . 119.31(18) ?
    C15 N3 O3 . . 109.9(2) ?
    C12 C1 C2 . . 112.76(17) ?
    C12 C1 C9 . . 112.80(18) ?
    C2 C1 C9 . . 104.18(16) ?
    C12 C1 H1 . . 109.0 ?
    C2 C1 H1 . . 109.0 ?
    C9 C1 H1 . . 109.0 ?
    O1 C2 N1 . . 122.1(2) ?
    O1 C2 C1 . . 122.36(19) ?
    N1 C2 C1 . . 115.42(17) ?
    C4 C3 C8 . . 118.96(18) ?
    C4 C3 N1 . . 119.68(18) ?
    C8 C3 N1 . . 121.35(17) ?
    C5 C4 C3 . . 120.9(2) ?
    C5 C4 H4 . . 119.6 ?
    C3 C4 H4 . . 119.6 ?
    C6 C5 C4 . . 119.9(2) ?
    C6 C5 H5 . . 120.0 ?
    C4 C5 H5 . . 120.0 ?
    C5 C6 C7 . . 120.13(19) ?
    C5 C6 H6 . . 119.9 ?
    C7 C6 H6 . . 119.9 ?
    C6 C7 C8 . . 120.6(2) ?
    C6 C7 H7 . . 119.7 ?
    C8 C7 H7 . . 119.7 ?
    C7 C8 C3 . . 119.40(18) ?
    C7 C8 N2 . . 119.25(18) ?
    C3 C8 N2 . . 121.35(17) ?
    O2 C9 N2 . . 122.0(2) ?
    O2 C9 C1 . . 122.5(2) ?
    N2 C9 C1 . . 115.40(17) ?
    N1 C10 H10A . . 109.5 ?
    N1 C10 H10B . . 109.5 ?
    H10A C10 H10B . . 109.5 ?
    N1 C10 H10C . . 109.5 ?
    H10A C10 H10C . . 109.5 ?
    H10B C10 H10C . . 109.5 ?
    N2 C11 H11A . . 109.5 ?
    N2 C11 H11B . . 109.5 ?
    H11A C11 H11B . . 109.5 ?
    N2 C11 H11C . . 109.5 ?
    H11A C11 H11C . . 109.5 ?
    H11B C11 H11C . . 109.5 ?
    C13 C12 C1 . . 111.85(18) ?
    C13 C12 H12A . . 109.2 ?
    C1 C12 H12A . . 109.2 ?
    C13 C12 H12B . . 109.2 ?
    C1 C12 H12B . . 109.2 ?
    H12A C12 H12B . . 107.9 ?
    O3 C13 C12 . . 108.00(19) ?
    O3 C13 C14 . . 104.44(19) ?
    C12 C13 C14 . . 113.5(2) ?
    O3 C13 H13 . . 110.2 ?
    C12 C13 H13 . . 110.2 ?
    C14 C13 H13 . . 110.2 ?
    C15 C14 C13 . . 101.25(18) ?
    C15 C14 H14A . . 111.5 ?
    C13 C14 H14A . . 111.5 ?
    C15 C14 H14B . . 111.5 ?
    C13 C14 H14B . . 111.5 ?
    H14A C14 H14B . . 109.3 ?
    N3 C15 C16 . . 121.3(2) ?
    N3 C15 C14 . . 113.6(2) ?
    C16 C15 C14 . . 125.12(19) ?
    C21 C16 C17 . . 118.5(2) ?
    C21 C16 C15 . . 121.3(2) ?
    C17 C16 C15 . . 120.20(19) ?
    C18 C17 C16 . . 120.2(2) ?
    C18 C17 H17 . . 119.9 ?
    C16 C17 H17 . . 119.9 ?
    C17 C18 C19 . . 120.6(2) ?
    C17 C18 H18 . . 119.7 ?
    C19 C18 H18 . . 119.7 ?
    C20 C19 C18 . . 119.7(2) ?
    C20 C19 H19 . . 120.1 ?
    C18 C19 H19 . . 120.1 ?
    C19 C20 C21 . . 120.0(2) ?
    C19 C20 H20 . . 120.0 ?
    C21 C20 H20 . . 120.0 ?
    C20 C21 C16 . . 121.0(2) ?
    C20 C21 H21 . . 119.5 ?
    C16 C21 H21 . . 119.5 ?
data_global
_journal_date_recd_electronic     2010-10-12
_journal_date_accepted     2010-10-21
_journal_name_full     'Acta Crystallographica, Section E'
_journal_year     2010
_journal_volume     66
_journal_issue     11
_journal_page_first     o2983
_journal_page_last     o2983
_journal_paper_category     QO
_journal_coeditor_code     IM2239
_publ_contact_author
;
Essassi, El Mokhtar
Laboratoire de Chimie Organique H\'et\'erocyclique, P\^ole de comp\'etences,
Pharmacochimie, Av Ibn Battouta, BP. 1014, Facult\'e des Sciences,
Universit\'e Mohammed V-Agdal, Rabat, Morocco
;
_publ_contact_author_email     'emessassi@yahoo.fr'
_publ_contact_author_fax     '212 537 77 54 40'
_publ_section_title
;\
1,5-Dimethyl-3-[(3-phenyl-4,5-dihydro-1,2-oxazol-5-yl)methyl]-1<i>H</i>-1,5-\
benzodiazepine-2,4(3<i>H</i>,5<i>H</i>)-dione
;
loop_
    _publ_author_name
    _publ_author_footnote
    _publ_author_address
    'Dardouri, Rachida' .
;
Laboratoire de Chimie Organique Appliqu\'ee,
Facult\'e des Sciences et Techniques,
Universit\'e Sidi Mohamed Ben Abdallah, F\'es, Morocco
;
    'Kandri Rodi, Youssef' .
;
Laboratoire de Chimie Organique Appliqu\'ee,
Facult\'e des Sciences et Techniques,
Universit\'e Sidi Mohamed Ben Abdallah, F\'es, Morocco
;
    'Saffon, Nathalie' .
;
Service Commun Rayons-X FR2599, Universit\'e Paul Sabatier, B\^atiment 2R1,
118 route de Narbonne, Toulouse, France
;
    'El Ammari, Lahcen' .
;
Laboratoire de Chimie du Solide Appliqu\'ee,
Facult\'e des Sciences, Universit\'e Mohammed V-Agdal
Avenue Ibn Battouta, BP 1014, Rabat, Morocco
;
    'Essassi, El Mokhtar' .
;
INANOTECH (Institute of Nanomaterials and Nanotechnology), Mascir,
avenue de l'Arm\'ee Royale, Rabat, Morocco
;
