# Supplementary material for: 1,5-Dimethyl-3-[(3-phenyl-4,5-dihydro-1,2-oxazol-5-yl)meth­yl]-1H-1,5-benzodiazepine-2,4(3H,5H)-dione
Source: Acta Crystallogr Sect E Struct Rep Online. 2010 Oct 30;66(Pt 11):o2983. doi: 10.1107/S1600536810042972 (PMC3009296; doi:10.1107/S1600536810042972)
Supplement: Supplementary file 2 [file e-66-o2983-Isup2.hkl]

# 
# h,k,l, Fc-squared, Fo-squared, sigma(Fo-squared) and status flag 
# 
data_I
_shelx_title ' rd13m in space group P2(1)/n' 
_shelx_refln_list_code          4 
_shelx_F_calc_maximum      169.01 
_exptl_crystal_F_000       768.00 
_reflns_d_resolution_high  0.8001 
 
loop_ 
 _symmetry_equiv_pos_as_xyz 
 'x, y, z' 
 '-x+1/2, y+1/2, -z+1/2' 
 '-x, -y, -z' 
 'x-1/2, -y-1/2, z-1/2' 
 
_cell_length_a     9.3491 
_cell_length_b     6.9722 
_cell_length_c    27.9201 
_cell_angle_alpha  90.000 
_cell_angle_beta   93.157 
_cell_angle_gamma  90.000 
 
_shelx_F_squared_multiplier     1.000 
 
loop_ 
 _refln_index_h 
 _refln_index_k 
 _refln_index_l 
 _refln_F_squared_calc 
 _refln_F_squared_meas 
 _refln_F_squared_sigma 
 _refln_observed_status 
   2   0   0     7805.15     8587.28    326.58 o 
   4   0   0      557.39      524.04      6.56 o 
   6   0   0      647.99      691.18      6.69 o 
   8   0   0       22.66       20.28      1.54 o 
  10   0   0      263.87      262.19      5.09 o 
   1   1   0     6396.16     5969.95     58.60 o 
   2   1   0       36.58       22.93      0.83 o 
   3   1   0       95.03      117.00      2.00 o 
   4   1   0     3060.60     3002.00     25.48 o 
   5   1   0     2361.51     2470.81     17.39 o 
   6   1   0      218.47      221.09      2.38 o 
   7   1   0      352.94      361.01      3.25 o 
   8   1   0      317.59      308.24      3.12 o 
   9   1   0      141.59      140.05      2.29 o 
  10   1   0       15.14       19.82      1.43 o 
  11   1   0       30.18       40.13      1.96 o 
   0   2   0    11130.75    10997.69    226.36 o 
   1   2   0     5822.75     5643.99     79.93 o 
   2   2   0       49.22       43.99      1.60 o 
   3   2   0       28.00       25.97      1.06 o 
   4   2   0       46.69       39.65      1.12 o 
   5   2   0      583.63      650.58      5.57 o 
   6   2   0     1088.11     1019.53      7.38 o 
   7   2   0      130.74      127.24      1.92 o 
   8   2   0     1166.05     1071.69      7.86 o 
   9   2   0        5.26        9.71      1.15 o 
  10   2   0       27.15       33.76      1.79 o 
  11   2   0        3.91        3.00      1.53 o 
   1   3   0      868.29      874.81      8.15 o 
   2   3   0     1511.45     1753.31     15.49 o 
   3   3   0       24.87       51.30      1.31 o 
   4   3   0     2567.58     2562.02     18.11 o 
   5   3   0      109.04      105.75      1.82 o 
   6   3   0      534.40      508.71      4.89 o 
   7   3   0      121.34      107.02      2.25 o 
   8   3   0      241.76      264.01      3.86 o 
   9   3   0        0.08        2.08      1.26 o 
  10   3   0       94.55      114.47      2.82 o 
   0   4   0     1781.09     1753.65     18.92 o 
   1   4   0        3.57       12.12      0.93 o 
   2   4   0       27.05       40.62      1.15 o 
   3   4   0        5.27       11.53      0.97 o 
   4   4   0       15.31       15.83      1.03 o 
   5   4   0       57.98       70.53      1.83 o 
   6   4   0        0.32        2.49      1.04 o 
   7   4   0       21.01       14.46      1.31 o 
   8   4   0      107.19      109.40      2.56 o 
   9   4   0       36.32       39.20      2.02 o 
  10   4   0        0.09        1.20      2.04 o 
   1   5   0      124.13      113.51      2.12 o 
   2   5   0        0.26        0.96      0.81 o 
   3   5   0      331.00      317.38      3.88 o 
   4   5   0      119.24      140.07      2.44 o 
   5   5   0        1.89        2.70      1.08 o 
   6   5   0       10.16        9.84      1.27 o 
   7   5   0       61.58       53.81      1.98 o 
   8   5   0        8.14       12.40      1.44 o 
   9   5   0       10.04       14.79      1.63 o 
   0   6   0       36.23       27.09      2.01 o 
   1   6   0      105.35      117.04      2.43 o 
   2   6   0      373.42      329.62      3.89 o 
   3   6   0        7.12       16.34      1.48 o 
   4   6   0       21.47       23.83      1.28 o 
   5   6   0      259.74      227.84      3.40 o 
   6   6   0        8.45       12.55      1.44 o 
   7   6   0       36.45       32.14      1.91 o 
   8   6   0        2.26        4.74      1.43 o 
   1   7   0       24.52       50.25      2.24 o 
   2   7   0      203.52      192.17      3.12 o 
   3   7   0        0.11       -0.26      1.19 o 
   4   7   0        0.13       -0.80      0.94 o 
   5   7   0        5.56        6.14      1.53 o 
   6   7   0        1.19        6.10      1.46 o 
   0   8   0        1.45        4.62      2.16 o 
   1   8   0        4.62        6.14      1.61 o 
   2   8   0        3.48        8.02      1.56 o 
   3   8   0        0.22       -0.39      1.26 o 
   4   8   0        0.08       -1.40      1.40 o 
 -11   0   1        0.23        2.00      2.03 o 
  -9   0   1       56.43       54.94      2.25 o 
  -7   0   1       10.15       14.02      1.27 o 
  -5   0   1      147.40      182.04      3.05 o 
  -3   0   1      287.20      302.62      8.06 o 
  -1   0   1     3687.39     3639.04     75.38 o 
   1   0   1      424.61      270.44      4.60 o 
   3   0   1       89.03       62.54      2.71 o 
   5   0   1      143.26       99.21      1.86 o 
   7   0   1       20.41       17.71      1.26 o 
   9   0   1      146.33      167.13      3.48 o 
  11   0   1       78.48       76.06      5.07 o 
 -11   1   1       15.55       16.25      1.61 o 
 -10   1   1      147.55      135.69      2.67 o 
  -9   1   1       47.25       43.23      2.13 o 
  -8   1   1        1.08        6.04      0.95 o 
  -7   1   1       96.34       89.91      1.57 o 
  -6   1   1      362.67      330.69      2.94 o 
  -5   1   1      416.56      372.67      3.50 o 
  -4   1   1      466.69      531.64      5.27 o 
  -3   1   1      254.78      233.85      3.17 o 
  -2   1   1       48.74       76.62      1.80 o 
  -1   1   1     3962.87     4175.40     42.42 o 
   0   1   1      316.59      306.40      5.02 o 
   1   1   1        5.54        8.29      0.47 o 
   2   1   1     7000.98     6968.23     63.82 o 
   3   1   1      571.24      498.80      5.46 o 
   4   1   1     1676.48     1864.36     16.25 o 
   5   1   1       83.04       96.98      1.79 o 
   6   1   1      471.86      448.11      3.57 o 
   7   1   1        1.94        3.09      0.74 o 
   8   1   1      568.98      528.91      4.39 o 
   9   1   1      387.47      395.85      4.16 o 
  10   1   1       24.41       22.97      1.49 o 
  11   1   1       18.76       16.18      1.71 o 
 -11   2   1       19.28       16.16      1.74 o 
 -10   2   1      125.14      124.97      2.84 o 
  -9   2   1      179.84      194.10      3.02 o 
  -8   2   1        0.04        7.54      1.07 o 
  -7   2   1      371.80      366.57      3.42 o 
  -6   2   1      165.09      160.09      2.25 o 
  -5   2   1      284.57      260.06      2.94 o 
  -4   2   1       62.76      113.79      1.76 o 
  -3   2   1       17.21       15.62      1.16 o 
  -2   2   1     1663.27     1643.04     20.69 o 
  -1   2   1     1662.30     1723.94     25.50 o 
   0   2   1     1380.11     1312.51     16.14 o 
   1   2   1     5055.69     5123.30     61.06 o 
   2   2   1      471.89      514.91      6.45 o 
   3   2   1       30.27       31.88      1.26 o 
   4   2   1     1608.20     1741.91     12.53 o 
   5   2   1       60.12       41.05      1.14 o 
   6   2   1      616.66      587.74      4.78 o 
   7   2   1       32.18       31.49      1.19 o 
   8   2   1      349.17      316.11      4.11 o 
   9   2   1       19.79       20.73      1.29 o 
  10   2   1       40.63       36.01      1.84 o 
  11   2   1        1.49        4.10      1.49 o 
 -10   3   1        0.00        2.17      1.35 o 
  -9   3   1      135.03      118.02      2.84 o 
  -8   3   1       87.82       86.26      2.22 o 
  -7   3   1        4.33        2.92      0.76 o 
  -6   3   1       25.92       36.02      1.31 o 
  -5   3   1      134.76      146.19      2.14 o 
  -4   3   1       23.90       48.66      1.38 o 
  -3   3   1      166.12      198.35      2.40 o 
  -2   3   1       28.89       37.29      1.45 o 
  -1   3   1      520.36      589.02      6.39 o 
   0   3   1     3121.68     3023.05     30.99 o 
   1   3   1      637.02      570.30      6.02 o 
   2   3   1     6149.58     6003.74     49.67 o 
   3   3   1      183.26      189.60      2.48 o 
   4   3   1       57.24       55.40      1.42 o 
   5   3   1       71.79       52.30      1.36 o 
   6   3   1      177.34      178.99      2.34 o 
   7   3   1      384.01      313.57      3.57 o 
   8   3   1       28.13       40.68      1.71 o 
   9   3   1        3.27        2.40      1.19 o 
  10   3   1        1.35        0.08      1.25 o 
 -10   4   1       36.93       40.50      2.45 o 
  -9   4   1        0.73        0.62      1.31 o 
  -8   4   1        4.63        8.05      1.30 o 
  -7   4   1       17.99       19.20      1.40 o 
  -6   4   1      124.27      118.11      2.36 o 
  -5   4   1      296.73      303.88      3.65 o 
  -4   4   1      134.92      127.08      2.04 o 
  -3   4   1        5.87       12.79      1.02 o 
  -2   4   1     1551.47     1619.87     11.79 o 
  -1   4   1      630.56      627.39      5.29 o 
   0   4   1      299.90      253.38      2.94 o 
   1   4   1        4.05        5.99      0.86 o 
   2   4   1      812.07      850.20      6.79 o 
   3   4   1     1755.65     1781.34     13.16 o 
   4   4   1      103.13      103.79      2.01 o 
   5   4   1       60.80       65.11      1.76 o 
   6   4   1        0.59        0.06      0.98 o 
   7   4   1       47.01       48.06      1.79 o 
   8   4   1      291.82      256.88      4.24 o 
   9   4   1        6.60       15.92      1.59 o 
  10   4   1       50.78       53.01      2.38 o 
  -9   5   1       61.66       77.69      3.58 o 
  -8   5   1       41.55       45.24      1.97 o 
  -7   5   1       54.57       71.69      2.20 o 
  -6   5   1       77.24       78.81      2.15 o 
  -5   5   1       18.90       28.74      1.54 o 
  -4   5   1      127.65      141.51      2.45 o 
  -3   5   1      809.11      759.76      6.65 o 
  -2   5   1       93.18      106.82      1.91 o 
  -1   5   1       78.97       67.69      1.76 o 
   0   5   1        0.34        2.04      0.86 o 
   1   5   1      110.54      107.53      2.52 o 
   2   5   1      551.24      502.32      4.77 o 
   3   5   1        8.18       11.74      1.08 o 
   4   5   1      132.65      106.65      2.03 o 
   5   5   1      381.04      351.90      4.20 o 
   6   5   1      256.96      218.31      3.32 o 
   7   5   1       30.11       35.72      1.75 o 
   8   5   1       88.36       88.38      2.49 o 
   9   5   1       28.26       28.95      1.85 o 
  -8   6   1       67.05       71.98      2.79 o 
  -7   6   1        5.93       12.80      1.55 o 
  -6   6   1      202.34      238.15      3.87 o 
  -5   6   1      261.55      266.86      3.71 o 
  -4   6   1       25.98       31.01      1.77 o 
  -3   6   1       35.37       50.39      1.83 o 
  -2   6   1       10.21       28.88      1.43 o 
  -1   6   1       46.65       51.58      1.78 o 
   0   6   1       20.14       19.84      1.45 o 
   1   6   1       75.22       87.48      2.18 o 
   2   6   1      213.57      203.53      2.95 o 
   3   6   1       15.95       10.38      1.43 o 
   4   6   1        7.74       15.11      1.27 o 
   5   6   1        2.45       10.06      1.34 o 
   6   6   1       33.53       23.62      1.66 o 
   7   6   1       10.77       14.04      1.60 o 
   8   6   1        0.16        2.14      1.50 o 
  -6   7   1        7.28        1.61      1.41 o 
  -5   7   1       45.53       51.25      2.28 o 
  -4   7   1       17.02       19.39      1.66 o 
  -3   7   1        0.15       -0.68      1.18 o 
  -2   7   1       58.34       78.08      2.13 o 
  -1   7   1       10.01       14.96      1.52 o 
   0   7   1        0.12       -1.08      1.32 o 
   1   7   1      247.79      266.43      4.51 o 
   2   7   1      367.53      325.38      4.35 o 
   3   7   1        0.67        1.96      1.23 o 
   4   7   1        6.16        1.59      1.33 o 
   5   7   1        4.25        7.59      1.53 o 
   6   7   1        8.46        9.38      1.80 o 
  -4   8   1       12.11        8.94      1.72 o 
  -3   8   1        6.44        9.65      1.53 o 
  -2   8   1       27.47       33.92      2.00 o 
  -1   8   1       12.30       19.73      1.89 o 
   0   8   1        6.66        2.53      1.53 o 
   1   8   1       72.12       71.08      2.74 o 
   2   8   1       64.52       69.61      2.51 o 
   3   8   1       90.67       99.17      3.19 o 
   4   8   1        0.00       -1.44      1.51 o 
 -10   0   2       43.84       51.01      2.40 o 
  -8   0   2      140.99      170.18      3.37 o 
  -6   0   2      654.35      678.62      7.73 o 
  -4   0   2     1219.66     1207.39     18.88 o 
  -2   0   2     2466.09     2379.26     55.75 o 
   0   0   2       17.58        0.43      0.88 o 
   2   0   2    16971.53    17394.79    179.00 o 
   4   0   2     1290.20     1468.04     15.90 o 
   6   0   2     1076.16     1083.17      9.66 o 
   8   0   2        6.05        0.67      1.04 o 
  10   0   2        2.08        1.92      1.76 o 
 -11   1   2        0.01        0.90      1.48 o 
 -10   1   2        0.17        2.24      1.05 o 
  -9   1   2        5.30        6.06      1.01 o 
  -8   1   2      211.40      208.80      2.79 o 
  -7   1   2       79.96       78.30      1.67 o 
  -6   1   2        3.25        7.08      0.71 o 
  -5   1   2     1579.10     1841.44     13.98 o 
  -4   1   2        0.64        0.53      0.52 o 
  -3   1   2      102.72      110.16      2.17 o 
  -2   1   2      271.90      268.93      4.12 o 
  -1   1   2     4138.49     3910.81     39.72 o 
   0   1   2     2789.91     2890.98     56.80 o 
   1   1   2     3820.98     4061.58     60.94 o 
   2   1   2      370.47      318.42      3.53 o 
   3   1   2      877.09      925.11      8.41 o 
   4   1   2        0.55        1.25      0.80 o 
   5   1   2      121.41      162.45      2.02 o 
   6   1   2       52.00       76.52      1.38 o 
   7   1   2        2.04        1.02      0.77 o 
   8   1   2      287.33      258.48      2.80 o 
   9   1   2        8.88       10.36      1.14 o 
  10   1   2       58.60       67.22      2.18 o 
  11   1   2        2.01        1.82      1.41 o 
 -11   2   2        2.45        3.30      1.48 o 
 -10   2   2       26.62       38.03      1.88 o 
  -9   2   2       17.12       19.66      1.39 o 
  -8   2   2      352.14      372.15      3.92 o 
  -7   2   2        2.15       10.79      0.89 o 
  -6   2   2       83.04       75.61      1.61 o 
  -5   2   2       18.35       44.79      1.30 o 
  -4   2   2      168.50      148.69      1.92 o 
  -3   2   2      296.86      346.22      3.76 o 
  -2   2   2       68.30       47.73      1.44 o 
  -1   2   2      151.09      142.34      3.40 o 
   0   2   2     5650.62     5654.02     65.82 o 
   1   2   2       30.46       18.28      0.96 o 
   2   2   2       16.96       14.50      1.32 o 
   3   2   2       57.47       53.16      1.87 o 
   4   2   2      796.90      826.62      6.94 o 
   5   2   2       83.50      102.86      1.64 o 
   6   2   2       90.41       71.77      1.47 o 
   7   2   2       38.81       41.71      1.30 o 
   8   2   2        5.41       12.00      1.11 o 
   9   2   2        2.84        0.06      0.97 o 
  10   2   2       19.14       18.32      1.44 o 
  11   2   2       10.11       11.89      1.69 o 
 -10   3   2       47.48       60.91      2.28 o 
  -9   3   2      266.60      245.69      3.99 o 
  -8   3   2       63.65       93.73      2.13 o 
  -7   3   2      313.58      295.48      3.72 o 
  -6   3   2       24.25       18.63      1.39 o 
  -5   3   2       99.29      133.17      2.07 o 
  -4   3   2      157.74      190.92      2.36 o 
  -3   3   2      261.49      210.61      2.50 o 
  -2   3   2      321.19      359.44      4.50 o 
  -1   3   2       30.28       36.58      1.43 o 
   0   3   2      902.19      811.29     10.92 o 
   1   3   2     4547.73     4554.53     53.61 o 
   2   3   2      652.90      633.11      5.52 o 
   3   3   2      202.48      204.56      2.59 o 
   4   3   2      166.94      163.19      2.27 o 
   5   3   2      149.51      150.22      2.29 o 
   6   3   2       29.70       41.36      1.27 o 
   7   3   2      151.18      136.65      2.58 o 
   8   3   2      284.76      302.56      4.19 o 
   9   3   2       30.52       21.89      1.56 o 
  10   3   2        0.62       -0.12      1.25 o 
 -10   4   2        0.34        7.57      1.81 o 
  -9   4   2       74.18       78.02      2.55 o 
  -8   4   2      602.49      582.55      6.13 o 
  -7   4   2        0.47        2.60      1.17 o 
  -6   4   2        2.51        2.84      1.05 o 
  -5   4   2       68.62       85.87      2.01 o 
  -4   4   2        3.91        4.86      0.85 o 
  -3   4   2       25.32       27.65      1.20 o 
  -2   4   2      201.39      186.93      2.39 o 
  -1   4   2     1194.68     1214.66      9.16 o 
   0   4   2      669.68      710.10      6.58 o 
   1   4   2      419.16      510.37      5.13 o 
   2   4   2      126.40      119.02      2.00 o 
   3   4   2       10.39       15.88      0.89 o 
   4   4   2      352.69      325.68      3.63 o 
   5   4   2      332.77      314.95      3.70 o 
   6   4   2      192.21      182.56      2.88 o 
   7   4   2        8.00        8.32      1.20 o 
   8   4   2       34.89       41.08      2.04 o 
   9   4   2       21.81       27.22      1.78 o 
  10   4   2        0.01        3.43      1.40 o 
  -9   5   2       32.99       29.83      1.86 o 
  -8   5   2       17.42       11.36      1.44 o 
  -7   5   2      171.68      155.98      2.98 o 
  -6   5   2      132.44      117.52      2.51 o 
  -5   5   2      231.00      219.73      5.14 o 
  -4   5   2      716.65      680.91      6.22 o 
  -3   5   2       38.20       46.18      1.64 o 
  -2   5   2        0.94        2.83      0.89 o 
  -1   5   2       10.95       16.22      1.11 o 
   0   5   2      223.21      221.96      3.27 o 
   1   5   2      448.89      410.96      4.09 o 
   2   5   2      141.36      124.76      2.28 o 
   3   5   2      179.92      154.20      2.55 o 
   4   5   2      314.10      281.84      3.77 o 
   5   5   2      309.24      328.45      4.05 o 
   6   5   2      134.03      107.57      2.79 o 
   7   5   2       21.49       32.55      2.44 o 
   8   5   2        4.49        7.04      1.40 o 
   9   5   2        0.22       -1.17      1.26 o 
  -8   6   2        0.07        4.68      1.50 o 
  -7   6   2       43.68       40.98      2.04 o 
  -6   6   2      123.99      139.01      3.05 o 
  -5   6   2       20.57       27.50      1.62 o 
  -4   6   2       31.22       33.18      1.47 o 
  -3   6   2      414.73      406.00      4.53 o 
  -2   6   2       21.22       33.36      1.47 o 
  -1   6   2      178.96      181.40      2.94 o 
   0   6   2      102.07       98.54      3.11 o 
   1   6   2       94.59       74.96      2.04 o 
   2   6   2      114.52      118.25      2.29 o 
   3   6   2       45.66       54.00      2.01 o 
   4   6   2       10.81       15.92      1.26 o 
   5   6   2        1.50        5.79      1.28 o 
   6   6   2       85.12       82.87      2.73 o 
   7   6   2       20.47       19.73      2.00 o 
   8   6   2       29.03       33.96      2.11 o 
  -6   7   2       13.56       10.16      1.89 o 
  -5   7   2        7.75        5.02      1.44 o 
  -4   7   2       48.08       45.59      1.86 o 
  -3   7   2       24.88       27.54      1.68 o 
  -2   7   2       32.11       34.06      1.63 o 
  -1   7   2       79.52       88.68      2.55 o 
   0   7   2      164.53      150.93      3.43 o 
   1   7   2       19.84       24.48      2.30 o 
   2   7   2      309.35      300.26      4.19 o 
   3   7   2      175.57      189.32      3.58 o 
   4   7   2       13.90       11.10      1.57 o 
   5   7   2        6.00        0.68      1.54 o 
   6   7   2        3.09        0.82      1.57 o 
  -4   8   2        1.11       -1.41      1.41 o 
  -3   8   2       12.75       11.71      1.86 o 
  -2   8   2      165.30      184.37      3.74 o 
  -1   8   2        5.13       10.41      1.70 o 
   0   8   2       31.34       33.67      2.93 o 
   1   8   2        1.21        0.98      1.49 o 
   2   8   2       61.04       67.20      2.50 o 
   3   8   2        2.16        2.60      1.75 o 
   4   8   2        7.10        8.87      1.89 o 
 -11   0   3      126.41      124.92      4.17 o 
  -9   0   3        9.26        4.78      1.26 o 
  -7   0   3       49.00       49.46      1.95 o 
  -5   0   3     1637.40     1658.75     19.78 o 
  -3   0   3     2017.83     2094.77     32.30 o 
  -1   0   3     3844.35     3930.34    421.95 o 
   1   0   3     7721.36     7950.02    519.14 o 
   3   0   3      246.59      205.22      3.42 o 
   5   0   3        1.06       30.94      1.26 o 
   7   0   3      115.27      107.64      2.26 o 
   9   0   3       99.74       98.99      2.81 o 
  11   0   3        6.36       11.63      2.30 o 
 -11   1   3        3.73        1.58      1.44 o 
 -10   1   3       31.59       42.12      1.98 o 
  -9   1   3       14.74       17.40      1.19 o 
  -8   1   3      157.08      167.74      2.65 o 
  -7   1   3       36.86       37.04      1.36 o 
  -6   1   3        3.07        3.60      0.62 o 
  -5   1   3      116.07      120.55      1.99 o 
  -4   1   3      161.35      140.30      2.32 o 
  -3   1   3        6.64        8.47      0.73 o 
  -2   1   3     1272.07     1186.41     12.93 o 
  -1   1   3     1670.24     1746.57     20.88 o 
   0   1   3     5147.52     5278.75    167.50 o 
   1   1   3     1061.49     1046.84     12.41 o 
   2   1   3     5279.30     5652.61     57.65 o 
   3   1   3     1684.04     1567.29     13.65 o 
   4   1   3     2667.77     2688.78     21.20 o 
   5   1   3        0.32        3.41      0.54 o 
   6   1   3       22.51       29.27      0.95 o 
   7   1   3       58.21       57.74      1.32 o 
   8   1   3      139.05      171.34      2.23 o 
   9   1   3       99.53      109.93      2.26 o 
  10   1   3       57.27       62.81      2.14 o 
  11   1   3       52.90       58.02      2.41 o 
 -11   2   3       68.06       74.81      2.77 o 
 -10   2   3        4.59        6.08      1.26 o 
  -9   2   3       82.16       75.79      2.16 o 
  -8   2   3       50.05       57.34      1.87 o 
  -7   2   3        4.98       10.42      0.96 o 
  -6   2   3      245.50      230.55      2.87 o 
  -5   2   3       56.17       54.98      1.53 o 
  -4   2   3      222.84      360.73      3.53 o 
  -3   2   3     1119.66     1121.66     15.34 o 
  -2   2   3       18.31       19.87      1.16 o 
  -1   2   3        0.05        1.56      0.88 o 
   0   2   3       10.49       11.92      4.22 o 
   1   2   3     1809.62     1865.49     23.46 o 
   2   2   3     1385.96     1369.51     15.00 o 
   3   2   3      501.98      521.46      6.93 o 
   4   2   3      119.44       76.68      1.68 o 
   5   2   3        3.93        8.06      0.73 o 
   6   2   3      130.02      149.21      2.02 o 
   7   2   3       34.80       28.53      1.07 o 
   8   2   3        4.98        4.36      1.03 o 
   9   2   3       22.81       13.31      1.18 o 
  10   2   3       57.30       58.64      1.88 o 
  11   2   3       36.16       43.95      2.44 o 
 -10   3   3       41.59       45.56      2.05 o 
  -9   3   3       31.76       27.24      1.77 o 
  -8   3   3       14.29        9.74      1.18 o 
  -7   3   3      349.42      314.31      3.87 o 
  -6   3   3        0.14        1.20      0.84 o 
  -5   3   3        7.01       20.90      1.07 o 
  -4   3   3      658.24      702.59      5.65 o 
  -3   3   3       25.90       37.50      1.15 o 
  -2   3   3      235.03      240.51      3.16 o 
  -1   3   3       41.87       37.80      1.43 o 
   0   3   3      870.53      985.17      9.95 o 
   1   3   3      304.45      357.60      7.26 o 
   2   3   3       21.57       37.30      1.68 o 
   3   3   3       18.13       20.98      1.01 o 
   4   3   3       35.08       36.51      1.20 o 
   5   3   3       61.87       61.94      1.49 o 
   6   3   3      167.59      182.94      2.68 o 
   7   3   3       85.37      102.14      2.07 o 
   8   3   3      391.91      405.55      4.99 o 
   9   3   3       24.92       28.87      1.66 o 
  10   3   3       11.07        9.60      1.49 o 
 -10   4   3      170.03      172.38      4.11 o 
  -9   4   3       44.64       59.24      2.34 o 
  -8   4   3       77.20       85.22      2.39 o 
  -7   4   3      267.00      264.19      3.45 o 
  -6   4   3      120.22      133.80      2.55 o 
  -5   4   3       93.38       64.17      1.77 o 
  -4   4   3       73.26       83.16      1.81 o 
  -3   4   3       41.98       41.80      1.39 o 
  -2   4   3      107.81      107.14      1.93 o 
  -1   4   3      176.30      169.98      2.23 o 
   0   4   3      136.98      150.55      2.36 o 
   1   4   3      320.61      346.31      4.20 o 
   2   4   3      637.30      718.19      5.89 o 
   3   4   3        3.58       12.82      0.88 o 
   4   4   3        5.40       12.60      1.03 o 
   5   4   3      382.23      357.43      4.01 o 
   6   4   3      306.03      279.61      3.60 o 
   7   4   3       58.33       78.16      2.13 o 
   8   4   3       18.93       12.74      1.44 o 
   9   4   3       27.90       32.90      1.88 o 
  10   4   3       14.93       17.31      1.68 o 
  -9   5   3       16.76        8.80      1.54 o 
  -8   5   3       14.98       20.57      1.58 o 
  -7   5   3       86.61       76.39      2.26 o 
  -6   5   3       80.79       74.40      2.23 o 
  -5   5   3      677.04      667.01      6.72 o 
  -4   5   3       36.69       40.67      1.53 o 
  -3   5   3      102.77       97.39      2.18 o 
  -2   5   3       14.87       16.82      1.13 o 
  -1   5   3        6.27        3.91      1.18 o 
   0   5   3       72.73       81.38      1.99 o 
   1   5   3        2.73        1.11      0.81 o 
   2   5   3      204.42      199.55      2.66 o 
   3   5   3       64.89       59.96      1.78 o 
   4   5   3      218.64      204.46      2.63 o 
   5   5   3      129.64      164.01      2.57 o 
   6   5   3      146.52      189.53      3.16 o 
   7   5   3       47.50       52.61      1.94 o 
   8   5   3        7.83        6.09      1.36 o 
   9   5   3       59.11       52.65      2.51 o 
  -8   6   3        6.98        7.07      1.57 o 
  -7   6   3        2.13        1.45      1.32 o 
  -6   6   3       14.91        9.85      1.47 o 
  -5   6   3        0.20        0.14      1.20 o 
  -4   6   3      122.62      117.30      2.31 o 
  -3   6   3      560.94      535.06      5.44 o 
  -2   6   3      492.21      485.66      5.29 o 
  -1   6   3       56.19       53.61      1.79 o 
   0   6   3      473.96      459.78      5.42 o 
   1   6   3       78.98       77.76      1.94 o 
   2   6   3       16.28       24.26      1.30 o 
   3   6   3       14.60       14.59      1.28 o 
   4   6   3       79.72       88.33      2.26 o 
   5   6   3       11.94       12.46      1.51 o 
   6   6   3        6.79        9.67      1.64 o 
   7   6   3        0.61       -0.42      1.32 o 
   8   6   3       16.71       22.50      2.07 o 
  -6   7   3       89.33       98.08      2.82 o 
  -5   7   3       26.71       29.62      1.73 o 
  -4   7   3       17.16       23.98      1.59 o 
  -3   7   3        0.03       -1.13      1.13 o 
  -2   7   3      149.96      140.12      2.67 o 
  -1   7   3        4.06        4.83      1.37 o 
   0   7   3       71.23       52.82      2.27 o 
   1   7   3       99.90       93.68      2.82 o 
   2   7   3        2.95       10.67      1.35 o 
   3   7   3        4.83        4.80      1.22 o 
   4   7   3       44.55       43.35      2.32 o 
   5   7   3        7.52        8.84      1.68 o 
   6   7   3        0.14        2.81      1.64 o 
  -4   8   3        6.75        8.71      2.07 o 
  -3   8   3       16.77        9.55      1.51 o 
  -2   8   3        6.14       13.92      1.74 o 
  -1   8   3       46.74       54.22      2.52 o 
   0   8   3        6.57        7.89      1.66 o 
   1   8   3        0.73        4.07      1.54 o 
   2   8   3        0.87        2.52      1.51 o 
   3   8   3       74.29       74.62      2.91 o 
   4   8   3       47.26       56.99      3.48 o 
 -10   0   4      132.95      142.13      3.52 o 
  -8   0   4     4366.89     4135.63     35.75 o 
  -6   0   4      167.69      170.54      2.93 o 
  -4   0   4        3.73        2.41      1.32 o 
  -2   0   4     1541.02     1635.35     25.26 o 
   0   0   4      316.71      282.11      4.82 o 
   2   0   4     4435.56     4661.59     48.05 o 
   4   0   4     4664.53     4770.77     48.72 o 
   6   0   4     1132.15     1195.44     11.33 o 
   8   0   4      116.36       91.92      2.31 o 
  10   0   4      182.50      206.52      5.32 o 
 -11   1   4        1.23        0.18      1.44 o 
 -10   1   4       79.97       87.03      2.21 o 
  -9   1   4       13.81       18.64      1.32 o 
  -8   1   4      361.67      354.03      3.77 o 
  -7   1   4      265.84      291.75      3.08 o 
  -6   1   4      115.63      112.63      1.77 o 
  -5   1   4      301.30      332.24      3.38 o 
  -4   1   4      164.15      134.95      2.09 o 
  -3   1   4     1003.82      908.72      8.38 o 
  -2   1   4      623.88      576.52      6.79 o 
  -1   1   4    17296.47    16531.30    269.63 o 
   0   1   4    10185.38    10357.76    224.98 o 
   1   1   4     2794.12     2997.49     30.36 o 
   2   1   4      974.59      817.56      8.72 o 
   3   1   4        5.38        9.79      0.71 o 
   4   1   4        0.12       -0.05      0.52 o 
   5   1   4      499.10      505.58      3.71 o 
   6   1   4      961.35      917.66      6.19 o 
   7   1   4      115.11       92.51      1.58 o 
   8   1   4      256.58      240.27      2.88 o 
   9   1   4        9.61        8.68      1.10 o 
  10   1   4       59.85       70.93      2.23 o 
  11   1   4       11.85       17.28      2.23 o 
 -11   2   4       27.41       28.46      2.10 o 
 -10   2   4      115.04      106.20      2.73 o 
  -9   2   4        8.81        9.67      1.27 o 
  -8   2   4       85.32       74.29      2.21 o 
  -7   2   4      234.52      214.18      2.75 o 
  -6   2   4       50.16       32.79      1.63 o 
  -5   2   4      130.55      136.57      3.24 o 
  -4   2   4       39.35       37.07      1.31 o 
  -3   2   4       70.42       73.66      2.38 o 
  -2   2   4      990.68     1023.63     12.37 o 
  -1   2   4     1818.48     1766.38     23.70 o 
   0   2   4     2736.01     2780.02     46.36 o 
   1   2   4      529.73      512.18      7.39 o 
   2   2   4       58.10       88.41      1.50 o 
   3   2   4      687.22      660.72      9.63 o 
   4   2   4      111.55      164.00      2.07 o 
   5   2   4      817.05      854.19      5.96 o 
   6   2   4      206.21      277.23      2.85 o 
   7   2   4       43.81       50.13      1.52 o 
   8   2   4      411.99      344.00      3.97 o 
   9   2   4        0.13        1.25      0.97 o 
  10   2   4       11.80        8.09      1.25 o 
  11   2   4        3.64        8.62      1.79 o 
 -10   3   4       31.08       26.91      1.91 o 
  -9   3   4        5.24        8.10      1.56 o 
  -8   3   4        8.01       19.65      1.39 o 
  -7   3   4       11.09       12.53      1.36 o 
  -6   3   4        0.89        2.86      0.88 o 
  -5   3   4      775.50      755.12      6.24 o 
  -4   3   4      770.01      641.34      5.13 o 
  -3   3   4      541.95      573.57      5.04 o 
  -2   3   4     1049.74     1020.54      8.76 o 
  -1   3   4      517.32      636.91      6.83 o 
   0   3   4     1095.05     1274.52     14.10 o 
   1   3   4      521.40      592.84      6.74 o 
   2   3   4      116.69      134.30      3.36 o 
   3   3   4      960.04      913.69      7.17 o 
   4   3   4       71.69       76.24      2.01 o 
   5   3   4      329.14      338.10      3.44 o 
   6   3   4      177.76      158.40      2.52 o 
   7   3   4      182.79      161.47      2.55 o 
   8   3   4       41.02       52.47      2.37 o 
   9   3   4       12.40       11.01      1.40 o 
  10   3   4       92.68      101.65      2.71 o 
 -10   4   4      213.57      235.93      4.54 o 
  -9   4   4       12.40       12.65      1.39 o 
  -8   4   4       19.39       18.57      1.53 o 
  -7   4   4      375.30      368.59      5.11 o 
  -6   4   4      112.29      122.33      2.52 o 
  -5   4   4        4.33        4.93      0.94 o 
  -4   4   4       11.37       15.61      1.07 o 
  -3   4   4       32.94       46.94      1.47 o 
  -2   4   4      240.61      247.83      3.01 o 
  -1   4   4       89.37       90.32      1.90 o 
   0   4   4       24.22       26.91      1.15 o 
   1   4   4     1613.28     1598.22     14.28 o 
   2   4   4       71.30       72.17      1.51 o 
   3   4   4     1097.37     1090.63      7.72 o 
   4   4   4       36.03       35.68      1.17 o 
   5   4   4       19.40       27.54      1.33 o 
   6   4   4        2.34        3.98      1.06 o 
   7   4   4        0.60       -0.15      1.04 o 
   8   4   4       78.22       59.01      2.15 o 
   9   4   4       12.07       16.73      1.62 o 
  10   4   4       44.44       37.41      2.48 o 
  -9   5   4        8.04       10.17      1.54 o 
  -8   5   4       13.63       10.44      1.43 o 
  -7   5   4       45.01       49.53      1.95 o 
  -6   5   4       13.05        8.89      1.34 o 
  -5   5   4       23.46       23.66      1.50 o 
  -4   5   4      243.14      213.17      3.21 o 
  -3   5   4        0.66        2.09      1.01 o 
  -2   5   4      207.96      207.17      2.81 o 
  -1   5   4        1.85        4.62      0.90 o 
   0   5   4       64.00       71.32      1.92 o 
   1   5   4        2.91        2.45      0.83 o 
   2   5   4       84.16       84.81      1.69 o 
   3   5   4      396.57      376.50      4.00 o 
   4   5   4      101.35       84.46      1.87 o 
   5   5   4        9.48        5.70      1.15 o 
   6   5   4     1036.47     1024.87      8.97 o 
   7   5   4       84.90       91.81      2.43 o 
   8   5   4       17.38       13.66      1.58 o 
   9   5   4       33.99       34.72      2.23 o 
  -8   6   4       18.57       16.31      1.73 o 
  -7   6   4       16.73       12.36      1.55 o 
  -6   6   4       33.11       41.05      1.98 o 
  -5   6   4        0.45       -0.77      1.16 o 
  -4   6   4       60.49       62.86      1.91 o 
  -3   6   4       24.79       33.17      1.54 o 
  -2   6   4        3.93       27.23      1.50 o 
  -1   6   4      147.31      159.73      3.29 o 
   0   6   4      310.54      342.34      4.49 o 
   1   6   4      393.49      393.15      4.27 o 
   2   6   4       84.97       94.14      2.19 o 
   3   6   4        3.26       13.30      1.25 o 
   4   6   4      201.23      167.80      3.47 o 
   5   6   4       42.05       46.98      2.23 o 
   6   6   4       17.91       19.12      1.78 o 
   7   6   4        4.90        7.25      1.53 o 
   8   6   4        2.76        4.53      1.57 o 
  -6   7   4      105.25       93.63      2.77 o 
  -5   7   4        0.27        2.33      1.26 o 
  -4   7   4        0.26        0.99      1.11 o 
  -3   7   4        9.05       10.06      1.41 o 
  -2   7   4       26.26       17.76      1.39 o 
  -1   7   4        6.36        8.23      1.39 o 
   0   7   4       32.26       32.47      1.83 o 
   1   7   4       98.12       97.53      2.85 o 
   2   7   4       29.64       36.41      2.20 o 
   3   7   4        9.88       21.77      1.81 o 
   4   7   4        4.60        3.07      1.50 o 
   5   7   4       13.78       16.50      1.92 o 
   6   7   4       61.90       59.21      2.77 o 
  -4   8   4        1.00        1.58      1.41 o 
  -3   8   4       10.62       15.49      1.62 o 
  -2   8   4        3.21        1.83      1.31 o 
  -1   8   4        5.90       10.53      1.74 o 
   0   8   4        3.11        4.10      1.53 o 
   1   8   4       51.12       56.09      3.36 o 
   2   8   4      219.00      217.37      5.62 o 
   3   8   4       10.79       15.51      2.65 o 
   4   8   4        0.00        3.72      2.14 o 
 -11   0   5        5.60        4.70      1.76 o 
  -9   0   5        5.53        7.08      1.61 o 
  -7   0   5      500.61      501.70      6.05 o 
  -5   0   5      763.72      868.26     10.52 o 
  -3   0   5    10913.63    11661.20    137.22 o 
  -1   0   5     2830.93     2634.47     54.92 o 
   1   0   5     9445.06     9161.58    136.88 o 
   3   0   5      102.68      214.37      2.98 o 
   5   0   5     1505.21     1650.00     14.69 o 
   7   0   5        4.79       12.30      1.15 o 
   9   0   5      164.77      159.87      3.96 o 
  11   0   5      143.84      163.23      5.03 o 
 -11   1   5        3.77        3.79      1.39 o 
 -10   1   5       66.51       70.15      2.21 o 
  -9   1   5      175.31      180.87      2.65 o 
  -8   1   5     2358.00     2374.30     16.05 o 
  -7   1   5       89.42       88.53      1.58 o 
  -6   1   5      455.05      413.10      3.54 o 
  -5   1   5      501.78      425.57      4.04 o 
  -4   1   5        4.55        0.70      0.68 o 
  -3   1   5      140.74      178.96      2.68 o 
  -2   1   5      299.84      316.08      4.19 o 
  -1   1   5      588.63      685.04      8.85 o 
   0   1   5    13137.02    14023.46    143.52 o 
   1   1   5    28564.37    29479.29    309.12 o 
   2   1   5      351.15      315.04      4.47 o 
   3   1   5        5.48       15.28      0.87 o 
   4   1   5      585.21      702.87      5.18 o 
   5   1   5       40.15       52.60      1.07 o 
   6   1   5        8.66       12.74      0.76 o 
   7   1   5      584.22      537.15      4.25 o 
   8   1   5      139.38      119.90      2.16 o 
   9   1   5       48.48       40.55      1.66 o 
  10   1   5       76.48       93.15      2.56 o 
  11   1   5       14.81       21.05      1.80 o 
 -11   2   5       14.37       18.59      1.96 o 
 -10   2   5        0.50        2.56      1.30 o 
  -9   2   5      254.33      239.52      3.63 o 
  -8   2   5      107.86      116.35      2.29 o 
  -7   2   5       47.63       46.08      1.61 o 
  -6   2   5        0.01        0.87      0.59 o 
  -5   2   5        1.63       -0.16      0.56 o 
  -4   2   5     4460.53     4589.72     26.61 o 
  -3   2   5     2820.45     3086.91     23.54 o 
  -2   2   5      654.49      540.66      7.75 o 
  -1   2   5       50.63       82.73      2.01 o 
   0   2   5     2274.19     2286.98     30.92 o 
   1   2   5      107.97      172.81      2.30 o 
   2   2   5      268.25      230.56      3.49 o 
   3   2   5      730.77      784.01      8.64 o 
   4   2   5       17.81       28.55      0.96 o 
   5   2   5       14.58       20.26      0.84 o 
   6   2   5       76.87       91.39      1.45 o 
   7   2   5        9.24       27.04      1.30 o 
   8   2   5      206.47      219.63      3.11 o 
   9   2   5       71.68       78.20      1.97 o 
  10   2   5       32.24       32.87      1.66 o 
  11   2   5        0.75       -0.01      1.31 o 
 -10   3   5        0.33        1.52      1.44 o 
  -9   3   5       30.21       34.78      1.73 o 
  -8   3   5      632.03      588.45      7.34 o 
  -7   3   5     1422.88     1250.51     10.16 o 
  -6   3   5      488.72      462.50      4.69 o 
  -5   3   5      104.74      111.46      1.88 o 
  -4   3   5       39.44       46.14      1.19 o 
  -3   3   5       78.16      133.73      1.99 o 
  -2   3   5      379.03      371.03      3.58 o 
  -1   3   5        1.12        3.90      0.86 o 
   0   3   5       38.84       73.35      2.69 o 
   1   3   5       31.40       36.78      1.31 o 
   2   3   5       84.67       83.41      2.02 o 
   3   3   5      130.05      118.94      1.92 o 
   4   3   5        4.71        8.60      0.78 o 
   5   3   5        2.91        9.58      0.87 o 
   6   3   5      221.67      233.58      3.97 o 
   7   3   5        0.26        5.34      1.15 o 
   8   3   5      110.48       96.31      2.31 o 
   9   3   5      100.80      101.09      3.10 o 
  10   3   5       59.98       58.84      2.23 o 
 -10   4   5       13.43       22.28      2.01 o 
  -9   4   5        7.36        1.87      1.29 o 
  -8   4   5        9.05       11.12      1.25 o 
  -7   4   5      200.16      215.77      3.14 o 
  -6   4   5      185.36      150.43      2.52 o 
  -5   4   5      776.59      697.66      6.25 o 
  -4   4   5       50.82       47.94      1.49 o 
  -3   4   5      372.74      322.62      3.67 o 
  -2   4   5      221.32      233.15      2.92 o 
  -1   4   5     1304.39     1270.57     10.86 o 
   0   4   5     1170.31     1171.44      9.45 o 
   1   4   5       56.73       75.92      2.35 o 
   2   4   5        6.88        7.60      0.76 o 
   3   4   5       87.43       82.27      1.50 o 
   4   4   5      240.45      273.70      2.88 o 
   5   4   5      129.15      134.29      2.38 o 
   6   4   5       49.16       51.65      1.79 o 
   7   4   5       28.08       31.85      1.55 o 
   8   4   5      150.26      141.83      4.08 o 
   9   4   5      188.40      222.95      4.20 o 
  10   4   5        0.67       -0.30      1.49 o 
  -9   5   5        7.33       14.96      1.69 o 
  -8   5   5       31.49       36.43      1.84 o 
  -7   5   5        3.67        7.67      1.36 o 
  -6   5   5        6.05        1.81      1.29 o 
  -5   5   5      116.02      108.90      2.52 o 
  -4   5   5       21.48       26.10      1.38 o 
  -3   5   5      567.23      607.59      6.00 o 
  -2   5   5      282.23      257.17      3.35 o 
  -1   5   5       45.29       34.50      1.30 o 
   0   5   5       35.55       66.99      1.91 o 
   1   5   5        0.04        0.31      0.76 o 
   2   5   5       14.58       44.03      1.32 o 
   3   5   5      341.62      365.44      3.69 o 
   4   5   5       25.86       29.48      1.38 o 
   5   5   5       59.78       62.53      1.91 o 
   6   5   5       22.34       20.84      1.60 o 
   7   5   5       39.60       59.13      2.20 o 
   8   5   5        1.81        3.28      1.42 o 
   9   5   5        0.55        2.72      1.67 o 
  -8   6   5       11.84       13.18      1.71 o 
  -7   6   5        1.12        2.95      1.39 o 
  -6   6   5        4.48        7.72      1.43 o 
  -5   6   5        5.90        8.68      1.40 o 
  -4   6   5        1.14        5.09      1.15 o 
  -3   6   5        7.27        8.36      1.11 o 
  -2   6   5      112.33      109.41      2.28 o 
  -1   6   5      251.31      204.60      3.13 o 
   0   6   5        0.11        3.40      1.20 o 
   1   6   5       70.62       78.66      2.07 o 
   2   6   5       39.55       34.35      1.68 o 
   3   6   5       24.29       23.27      1.52 o 
   4   6   5        0.38        2.71      1.37 o 
   5   6   5       49.45       67.23      2.89 o 
   6   6   5       25.98       20.95      1.80 o 
   7   6   5       18.02       15.89      1.79 o 
   8   6   5       41.90       55.15      2.44 o 
  -6   7   5       37.80       39.36      2.14 o 
  -5   7   5        4.90        2.66      1.29 o 
  -4   7   5       58.14       52.20      1.87 o 
  -3   7   5       67.58       67.66      2.22 o 
  -2   7   5       25.09       32.09      1.60 o 
  -1   7   5       10.40       11.78      1.47 o 
   0   7   5        0.40        0.62      1.21 o 
   1   7   5       33.44       40.11      2.37 o 
   2   7   5       27.58       40.11      2.16 o 
   3   7   5       62.19       47.21      2.91 o 
   4   7   5        8.04       11.28      1.93 o 
   5   7   5        8.35        6.67      1.87 o 
   6   7   5       32.32       48.02      2.92 o 
  -4   8   5        7.97       11.31      1.52 o 
  -3   8   5       16.64       14.54      1.79 o 
  -2   8   5       10.50        8.14      1.46 o 
  -1   8   5        6.11        1.10      1.51 o 
   0   8   5        8.90        7.43      1.89 o 
   1   8   5       29.80       27.28      2.40 o 
   2   8   5       86.97      133.03      6.58 o 
   3   8   5       38.04       39.69      2.72 o 
   4   8   5       23.45       24.42      2.78 o 
 -10   0   6      206.19      170.04      4.15 o 
  -8   0   6      329.38      341.86      6.24 o 
  -6   0   6      628.33      731.20      8.46 o 
  -4   0   6      732.16      612.00      8.90 o 
  -2   0   6      496.19      562.42     18.02 o 
   0   0   6     6758.14     7104.57    105.69 o 
   2   0   6       27.52       85.54      2.33 o 
   4   0   6     1463.49     1479.42     14.40 o 
   6   0   6      206.67      237.69      3.42 o 
   8   0   6       67.34       54.63      2.44 o 
  10   0   6      238.05      244.40      5.16 o 
 -11   1   6       12.15       11.91      1.62 o 
 -10   1   6        8.82        9.99      1.37 o 
  -9   1   6      695.90      705.04      6.10 o 
  -8   1   6      173.91      196.01      2.79 o 
  -7   1   6       73.30       79.82      1.55 o 
  -6   1   6        7.35       12.40      0.86 o 
  -5   1   6      163.70      172.41      2.14 o 
  -4   1   6        2.70        4.73      0.78 o 
  -3   1   6     1687.70     1696.77     16.31 o 
  -2   1   6      759.37      764.89     10.42 o 
  -1   1   6     1493.52     1475.22     17.99 o 
   0   1   6     3920.01     4054.01     41.81 o 
   1   1   6    16231.10    17409.29    180.62 o 
   2   1   6     2025.36     2272.99     31.69 o 
   3   1   6      166.20      191.86      2.93 o 
   4   1   6       87.00      105.78      1.26 o 
   5   1   6     1683.18     1700.54     10.71 o 
   6   1   6        0.08        2.28      0.62 o 
   7   1   6      254.88      218.39      2.39 o 
   8   1   6       23.10       21.93      1.20 o 
   9   1   6      147.78      138.88      2.73 o 
  10   1   6        0.19        0.96      1.20 o 
  11   1   6      165.52      166.47      3.38 o 
 -11   2   6        0.29        1.53      1.48 o 
 -10   2   6       23.18       22.73      1.74 o 
  -9   2   6      164.16      152.59      3.76 o 
  -8   2   6      164.19      149.24      2.44 o 
  -7   2   6       93.20      100.94      2.00 o 
  -6   2   6      456.85      450.16      3.92 o 
  -5   2   6       60.06       61.83      1.29 o 
  -4   2   6       61.99       72.84      1.37 o 
  -3   2   6      368.54      292.39      3.35 o 
  -2   2   6        1.21        9.19      1.33 o 
  -1   2   6     1507.62     1619.14     16.15 o 
   0   2   6     2855.81     2757.72     24.54 o 
   1   2   6      611.02      634.44      5.40 o 
   2   2   6       36.26       24.80      1.48 o 
   3   2   6      903.69      881.55      7.61 o 
   4   2   6      129.28      212.10      2.26 o 
   5   2   6      768.48      760.93      5.14 o 
   6   2   6      488.59      483.47      3.97 o 
   7   2   6     1005.78     1002.02      7.70 o 
   8   2   6      466.87      426.49      4.54 o 
   9   2   6      102.28      119.05      2.44 o 
  10   2   6        6.10        9.48      1.38 o 
  11   2   6        3.03       -1.08      1.31 o 
 -10   3   6      112.45      109.05      3.15 o 
  -9   3   6       64.44       69.69      2.34 o 
  -8   3   6      371.13      374.06      4.64 o 
  -7   3   6       55.68       50.40      1.69 o 
  -6   3   6      168.12      154.68      2.18 o 
  -5   3   6      122.27      112.63      1.79 o 
  -4   3   6       14.87       23.94      0.93 o 
  -3   3   6      163.55      142.27      1.78 o 
  -2   3   6       11.18       14.88      0.78 o 
  -1   3   6      137.92      112.25      1.84 o 
   0   3   6      768.43      695.64      6.52 o 
   1   3   6      345.89      354.19      4.18 o 
   2   3   6     2815.53     2825.55     24.43 o 
   3   3   6      163.09      194.97      2.70 o 
   4   3   6      102.49      134.71      1.78 o 
   5   3   6       71.41       74.26      1.61 o 
   6   3   6      316.05      292.08      3.86 o 
   7   3   6       13.90       15.17      1.31 o 
   8   3   6       46.47       49.11      1.78 o 
   9   3   6       30.41       34.19      1.64 o 
  10   3   6        2.25        3.20      1.41 o 
 -10   4   6        1.69        3.45      1.66 o 
  -9   4   6       34.82       32.84      1.91 o 
  -8   4   6        0.22        7.50      1.20 o 
  -7   4   6      115.42      147.57      3.49 o 
  -6   4   6        6.40        8.85      1.33 o 
  -5   4   6      148.51      165.81      2.60 o 
  -4   4   6      661.87      588.41      5.40 o 
  -3   4   6      216.36      200.41      2.77 o 
  -2   4   6      118.30      163.24      2.38 o 
  -1   4   6       87.76       63.14      1.69 o 
   0   4   6       76.07       93.04      1.76 o 
   1   4   6       20.39       17.50      0.98 o 
   2   4   6       25.90       41.13      1.17 o 
   3   4   6        7.16        9.33      0.76 o 
   4   4   6      207.31      207.86      2.55 o 
   5   4   6      124.79      117.12      2.48 o 
   6   4   6      402.77      351.07      3.86 o 
   7   4   6      441.53      392.38      4.56 o 
   8   4   6       20.38       23.46      1.58 o 
   9   4   6       32.91       39.00      2.17 o 
  10   4   6        1.66        3.66      1.52 o 
  -9   5   6       28.69       33.47      2.04 o 
  -8   5   6        0.16        0.58      1.31 o 
  -7   5   6       10.43       12.61      1.44 o 
  -6   5   6      111.84      104.18      2.58 o 
  -5   5   6      151.62      169.26      2.90 o 
  -4   5   6       85.33       93.46      2.13 o 
  -3   5   6      205.20      212.99      3.14 o 
  -2   5   6      379.42      363.92      4.14 o 
  -1   5   6      475.59      425.08      4.27 o 
   0   5   6      305.24      277.10      3.69 o 
   1   5   6        0.76        0.08      0.63 o 
   2   5   6      159.09      159.66      2.26 o 
   3   5   6      233.45      219.88      2.65 o 
   4   5   6      116.57      123.85      2.35 o 
   5   5   6       24.16       28.41      1.68 o 
   6   5   6      323.03      326.80      4.50 o 
   7   5   6        6.79        8.50      1.39 o 
   8   5   6       82.23       90.87      2.69 o 
   9   5   6       82.13       75.07      2.86 o 
  -8   6   6        5.78        2.19      1.44 o 
  -7   6   6        1.17        0.79      1.34 o 
  -6   6   6      339.14      329.20      4.65 o 
  -5   6   6       21.10       14.78      1.50 o 
  -4   6   6      145.40      126.76      2.52 o 
  -3   6   6       12.94       13.07      1.24 o 
  -2   6   6      652.73      548.11      5.46 o 
  -1   6   6        8.00       10.42      1.21 o 
   0   6   6      211.40      218.00      3.50 o 
   1   6   6      110.49      104.35      2.90 o 
   2   6   6        9.28       12.46      1.18 o 
   3   6   6        0.03        1.55      1.04 o 
   4   6   6       52.26       64.79      2.45 o 
   5   6   6       71.23       69.14      2.44 o 
   6   6   6       58.51       59.16      2.84 o 
   7   6   6       23.87       35.37      2.38 o 
   8   6   6        1.73        0.95      1.76 o 
  -6   7   6      182.46      225.94      4.03 o 
  -5   7   6       38.44       51.48      2.06 o 
  -4   7   6       38.90       32.52      1.62 o 
  -3   7   6        3.12        3.53      1.18 o 
  -2   7   6       31.17       30.25      1.61 o 
  -1   7   6        1.44       -1.20      1.20 o 
   0   7   6        3.34        0.88      1.22 o 
   1   7   6      126.62      103.38      3.26 o 
   2   7   6       31.94       43.13      2.21 o 
   3   7   6      193.04      183.55      3.91 o 
   4   7   6        2.16        1.61      1.80 o 
   5   7   6        4.11       -0.10      1.70 o 
   6   7   6       43.60       43.65      2.82 o 
  -4   8   6        2.38        3.23      1.38 o 
  -3   8   6        0.54       -0.78      1.39 o 
  -2   8   6        1.05        1.85      1.30 o 
  -1   8   6        6.40        8.27      1.69 o 
   0   8   6        3.58        4.92      1.79 o 
   1   8   6       25.80       33.81      2.50 o 
   2   8   6      532.21      502.53      8.93 o 
   3   8   6       26.55       27.94      3.13 o 
   4   8   6        1.31        2.65      2.11 o 
 -11   0   7        0.66       -0.65      1.72 o 
  -9   0   7      165.26      129.54      3.49 o 
  -7   0   7     1627.80     1596.48     15.04 o 
  -5   0   7       17.91       41.88      2.14 o 
  -3   0   7      194.83      223.21      3.85 o 
  -1   0   7      488.97      409.52     12.40 o 
   1   0   7    15274.27    15578.21    231.07 o 
   3   0   7      548.37      533.59      8.96 o 
   5   0   7      522.11      641.25      6.55 o 
   7   0   7        1.59        0.36      0.98 o 
   9   0   7     1591.84     1485.43     16.45 o 
  11   0   7      107.08      116.91      4.36 o 
 -11   1   7       19.61       23.75      1.82 o 
 -10   1   7       22.58       24.13      2.19 o 
  -9   1   7        0.70        3.68      1.11 o 
  -8   1   7      764.14      742.38      6.25 o 
  -7   1   7        0.04        8.04      0.93 o 
  -6   1   7       62.45       68.49      1.40 o 
  -5   1   7      320.24      324.68      3.01 o 
  -4   1   7     1410.54     1553.89     12.00 o 
  -3   1   7      149.74      149.60      2.24 o 
  -2   1   7     1681.20     1551.37     24.01 o 
  -1   1   7      191.02      237.27      4.82 o 
   0   1   7     2872.28     3062.74     32.24 o 
   1   1   7     5160.77     5391.54     55.75 o 
   2   1   7       54.87      127.83      3.55 o 
   3   1   7     1313.17     1520.77     15.64 o 
   4   1   7       96.39       93.12      1.21 o 
   5   1   7        4.59       15.65      0.81 o 
   6   1   7       78.05       60.59      1.28 o 
   7   1   7      597.43      546.48      4.82 o 
   8   1   7      288.44      246.43      3.05 o 
   9   1   7        1.68        2.40      1.12 o 
  10   1   7       48.68       41.15      1.91 o 
  11   1   7       28.79       31.98      1.94 o 
 -11   2   7       26.62       39.87      2.20 o 
 -10   2   7        0.55        3.26      1.38 o 
  -9   2   7      119.96      125.68      2.89 o 
  -8   2   7       86.75       92.73      2.05 o 
  -7   2   7     1036.71     1011.92      8.10 o 
  -6   2   7       99.93      107.89      1.73 o 
  -5   2   7        2.26        5.29      0.73 o 
  -4   2   7      577.48      677.58      5.32 o 
  -3   2   7       10.79        8.08      0.75 o 
  -2   2   7      669.45      700.04      8.38 o 
  -1   2   7      675.85      655.96      7.64 o 
   0   2   7       39.32       31.51      1.73 o 
   1   2   7      288.16      321.53      3.78 o 
   2   2   7      590.07      529.04      5.63 o 
   3   2   7     1142.33     1113.68     11.47 o 
   4   2   7      201.76      193.91      2.61 o 
   5   2   7      330.90      373.69      2.96 o 
   6   2   7       76.41       84.26      1.64 o 
   7   2   7      201.32      198.71      2.67 o 
   8   2   7      503.40      469.17      4.83 o 
   9   2   7        2.72        2.44      1.16 o 
  10   2   7      131.88      118.73      2.93 o 
 -10   3   7        4.98        9.24      1.68 o 
  -9   3   7       19.08       21.58      1.66 o 
  -8   3   7      449.13      448.97      5.08 o 
  -7   3   7      291.83      257.43      3.53 o 
  -6   3   7      208.97      175.16      2.34 o 
  -5   3   7      725.11      686.80      5.11 o 
  -4   3   7       10.22        6.42      0.70 o 
  -3   3   7       77.22      111.08      1.61 o 
  -2   3   7      186.90      220.64      2.33 o 
  -1   3   7     1594.56     1667.56     12.45 o 
   0   3   7      143.91      169.42      2.28 o 
   1   3   7        8.84        1.95      0.68 o 
   2   3   7      174.30      200.67      2.92 o 
   3   3   7       94.54       71.27      1.44 o 
   4   3   7      352.56      350.24      3.19 o 
   5   3   7      267.48      256.25      3.19 o 
   6   3   7       16.97       20.97      1.23 o 
   7   3   7       18.76       14.62      1.13 o 
   8   3   7      262.37      249.47      3.54 o 
   9   3   7        2.99        3.91      1.26 o 
  10   3   7        0.22        3.56      1.55 o 
 -10   4   7        8.01       11.22      1.85 o 
  -9   4   7        9.94        8.64      1.50 o 
  -8   4   7       53.36       38.43      1.69 o 
  -7   4   7      664.18      541.67      5.39 o 
  -6   4   7        7.40       10.23      1.22 o 
  -5   4   7       83.71       81.82      1.98 o 
  -4   4   7       77.58       55.27      1.56 o 
  -3   4   7      312.40      307.15      3.47 o 
  -2   4   7       68.01       60.20      2.13 o 
  -1   4   7      227.66      219.26      2.99 o 
   0   4   7        0.16        1.46      0.73 o 
   1   4   7        1.94        1.67      0.74 o 
   2   4   7      542.20      587.88      5.27 o 
   3   4   7        2.25        5.35      0.75 o 
   4   4   7      174.55      162.84      2.25 o 
   5   4   7      131.03      149.84      2.56 o 
   6   4   7        1.26        0.15      1.01 o 
   7   4   7       36.46       52.25      1.85 o 
   8   4   7       33.14       32.89      1.87 o 
   9   4   7       96.29      114.24      4.59 o 
  -9   5   7       40.33       45.75      2.23 o 
  -8   5   7       26.30       25.13      1.78 o 
  -7   5   7      146.16      163.45      3.67 o 
  -6   5   7      128.92      122.99      2.75 o 
  -5   5   7        3.22        4.67      1.12 o 
  -4   5   7      105.96      101.99      2.79 o 
  -3   5   7      661.67      606.24      6.01 o 
  -2   5   7      114.62      119.88      2.31 o 
  -1   5   7      158.78      168.18      2.48 o 
   0   5   7       35.23       33.43      1.51 o 
   1   5   7       29.87       35.26      1.29 o 
   2   5   7       53.18       70.81      1.60 o 
   3   5   7        8.09       13.90      1.08 o 
   4   5   7      364.19      370.13      4.53 o 
   5   5   7      363.11      346.22      4.81 o 
   6   5   7      114.38      115.23      2.91 o 
   7   5   7       57.78       64.76      2.44 o 
   8   5   7       21.02       25.67      1.82 o 
   9   5   7        0.86        0.39      1.60 o 
  -8   6   7        0.18       -1.40      1.40 o 
  -7   6   7       58.18       57.14      2.30 o 
  -6   6   7      217.21      193.43      3.65 o 
  -5   6   7       71.81       66.05      2.22 o 
  -4   6   7       34.20       32.75      1.59 o 
  -3   6   7       26.43       24.21      1.41 o 
  -2   6   7       47.98       56.98      1.79 o 
  -1   6   7       56.27       61.73      2.10 o 
   0   6   7      165.61      188.73      3.26 o 
   1   6   7       26.33       23.13      2.04 o 
   2   6   7       83.74       85.29      2.25 o 
   3   6   7       96.70       88.71      2.70 o 
   4   6   7        6.02        4.92      1.57 o 
   5   6   7       79.86       79.42      2.85 o 
   6   6   7      181.45      173.44      4.80 o 
   7   6   7       23.15       24.23      2.17 o 
   8   6   7        9.27        6.40      2.09 o 
  -6   7   7       19.22       26.30      2.15 o 
  -5   7   7       35.89       34.66      1.97 o 
  -4   7   7       57.06       68.07      2.07 o 
  -3   7   7        0.01       -1.11      1.11 o 
  -2   7   7      231.41      226.19      3.41 o 
  -1   7   7       19.80       21.56      2.03 o 
   0   7   7       24.81       21.71      1.79 o 
   1   7   7       46.61       48.46      2.28 o 
   2   7   7       29.29       24.21      2.13 o 
   3   7   7       15.42       14.85      3.04 o 
   4   7   7        1.54       -1.53      1.53 o 
   5   7   7        0.24        0.05      1.67 o 
   6   7   7       13.85       12.98      2.23 o 
  -4   8   7       73.59       95.65      2.87 o 
  -3   8   7        0.23        0.38      1.43 o 
  -2   8   7       38.36       45.61      2.28 o 
  -1   8   7        9.43       11.20      2.23 o 
   0   8   7        0.21       -0.78      1.70 o 
   1   8   7        0.19        1.11      2.03 o 
   2   8   7       13.91       20.69      2.61 o 
   3   8   7       18.43       22.68      2.39 o 
 -10   0   8       86.24       81.85      5.13 o 
  -8   0   8      626.46      612.52      8.44 o 
  -6   0   8      211.36      213.17      3.24 o 
  -4   0   8      280.99      410.28      6.92 o 
  -2   0   8      585.77      626.12     15.27 o 
   0   0   8     2655.10     2691.53     59.36 o 
   2   0   8     6937.18     6542.66     78.87 o 
   4   0   8       17.63       21.85      1.65 o 
   6   0   8      170.30      157.99      3.49 o 
   8   0   8      438.51      433.92      7.33 o 
  10   0   8       48.28       36.44      2.77 o 
 -11   1   8       10.22        6.31      1.55 o 
 -10   1   8        0.27       -0.24      1.18 o 
  -9   1   8      199.51      197.20      3.47 o 
  -8   1   8      173.44      193.40      2.76 o 
  -7   1   8     1042.18     1019.02      7.34 o 
  -6   1   8        4.79        9.85      0.82 o 
  -5   1   8      335.63      351.06      3.18 o 
  -4   1   8      595.38      583.72      4.70 o 
  -3   1   8       13.21       13.09      0.99 o 
  -2   1   8     1168.39     1163.69     12.82 o 
  -1   1   8      622.34      649.83      8.94 o 
   0   1   8     7228.21     7505.08     92.63 o 
   1   1   8     2826.17     3160.22     38.65 o 
   2   1   8      350.37      248.25      5.44 o 
   3   1   8      259.69      240.92      5.09 o 
   4   1   8      209.53      204.91      2.50 o 
   5   1   8       20.43       55.73      0.97 o 
   6   1   8        4.14        1.66      0.67 o 
   7   1   8       60.97       63.62      1.59 o 
   8   1   8       60.54       70.78      1.89 o 
   9   1   8      140.95      142.21      2.88 o 
  10   1   8        1.92       -0.90      1.10 o 
  11   1   8       44.09       48.72      2.18 o 
 -11   2   8        1.38        2.34      1.48 o 
 -10   2   8       61.47       58.50      2.30 o 
  -9   2   8        3.62       -0.75      1.18 o 
  -8   2   8        5.92        4.59      1.08 o 
  -7   2   8       60.30       53.66      1.67 o 
  -6   2   8       47.51       66.52      1.45 o 
  -5   2   8      213.15      160.23      2.21 o 
  -4   2   8      456.54      519.85      4.19 o 
  -3   2   8     1655.58     1695.13     12.22 o 
  -2   2   8      407.26      414.63      5.02 o 
  -1   2   8      177.88      151.93      2.45 o 
   0   2   8     3341.22     3221.09     28.48 o 
   1   2   8       88.45       74.62      1.52 o 
   2   2   8       24.07       28.36      1.85 o 
   3   2   8       48.22       85.18      1.74 o 
   4   2   8       20.02       13.00      1.01 o 
   5   2   8        1.89        2.14      0.69 o 
   6   2   8      120.35      118.63      2.10 o 
   7   2   8       64.79       70.85      1.75 o 
   8   2   8      299.08      303.53      3.54 o 
   9   2   8       42.78       44.04      1.85 o 
  10   2   8       25.37       35.12      2.30 o 
 -10   3   8       18.22       21.66      1.95 o 
  -9   3   8       40.54       41.03      1.92 o 
  -8   3   8       56.85       51.28      1.87 o 
  -7   3   8      136.96      160.06      2.64 o 
  -6   3   8       80.39       98.35      1.84 o 
  -5   3   8      587.69      560.66      4.42 o 
  -4   3   8       14.40       29.77      0.99 o 
  -3   3   8        0.03        4.12      0.68 o 
  -2   3   8      384.00      347.80      3.34 o 
  -1   3   8     1115.61     1248.28      9.70 o 
   0   3   8      128.80      131.55      1.79 o 
   1   3   8       52.80       79.99      1.40 o 
   2   3   8      384.23      421.61      4.50 o 
   3   3   8      153.94      164.86      2.21 o 
   4   3   8       17.29       16.73      0.97 o 
   5   3   8        3.26        7.17      0.84 o 
   6   3   8      485.88      506.71      5.03 o 
   7   3   8       11.25       17.35      1.52 o 
   8   3   8      100.52       96.20      2.46 o 
   9   3   8       21.54       17.10      1.50 o 
  10   3   8        5.33        5.21      1.52 o 
 -10   4   8       31.78       37.21      2.31 o 
  -9   4   8        0.02       -0.02      1.28 o 
  -8   4   8       56.51       47.90      1.90 o 
  -7   4   8       24.40       14.84      1.36 o 
  -6   4   8      698.89      697.31      6.58 o 
  -5   4   8      795.50      720.11      5.98 o 
  -4   4   8      400.38      371.14      3.68 o 
  -3   4   8       84.63       99.79      1.86 o 
  -2   4   8       11.12        6.73      0.95 o 
  -1   4   8        0.38        4.09      0.88 o 
   0   4   8        0.42        4.97      0.97 o 
   1   4   8        4.68        3.04      0.82 o 
   2   4   8      374.00      379.30      4.48 o 
   3   4   8       35.03       28.84      1.08 o 
   4   4   8      120.99      108.59      2.24 o 
   5   4   8      514.01      503.94      5.43 o 
   6   4   8        0.05        1.08      0.98 o 
   7   4   8      368.78      369.95      4.46 o 
   8   4   8       67.89       74.57      2.56 o 
   9   4   8        0.07        0.89      1.43 o 
  -9   5   8        7.78        6.70      1.59 o 
  -8   5   8       94.27      108.41      2.85 o 
  -7   5   8       31.39       23.96      1.85 o 
  -6   5   8      149.06      163.98      3.15 o 
  -5   5   8      219.87      212.73      3.16 o 
  -4   5   8        4.77        3.98      1.07 o 
  -3   5   8        2.59       10.27      1.20 o 
  -2   5   8      833.12      812.01      7.36 o 
  -1   5   8      707.28      642.38      6.04 o 
   0   5   8       32.46       25.91      1.31 o 
   1   5   8      236.90      217.69      2.81 o 
   2   5   8      292.95      287.71      3.94 o 
   3   5   8      285.90      299.09      3.36 o 
   4   5   8        8.38        6.25      1.30 o 
   5   5   8      157.68      149.87      3.17 o 
   6   5   8       16.34       18.23      2.37 o 
   7   5   8       30.87       27.39      2.42 o 
   8   5   8       93.34      101.10      3.65 o 
   9   5   8       86.82       97.90      4.41 o 
  -8   6   8        3.15        3.29      1.52 o 
  -7   6   8       44.81       43.20      2.10 o 
  -6   6   8       25.77       28.87      1.81 o 
  -5   6   8        8.04       10.08      1.33 o 
  -4   6   8        2.37        2.77      1.40 o 
  -3   6   8        9.31        8.40      1.23 o 
  -2   6   8      131.88      142.65      2.55 o 
  -1   6   8      106.69       94.45      2.30 o 
   0   6   8      207.96      176.85      3.18 o 
   1   6   8      267.61      219.26      4.20 o 
   2   6   8      186.70      172.45      3.17 o 
   3   6   8        2.06        2.54      1.19 o 
   4   6   8       41.82       48.55      2.53 o 
   5   6   8       55.40       56.50      2.59 o 
   6   6   8       23.34       34.44      2.26 o 
   7   6   8       31.75       21.82      2.18 o 
  -6   7   8        8.93        8.01      1.61 o 
  -5   7   8       69.80       69.34      2.42 o 
  -4   7   8        1.05        3.97      1.17 o 
  -3   7   8        0.23        2.25      1.29 o 
  -2   7   8       52.39       48.26      1.96 o 
  -1   7   8       16.78       16.01      1.75 o 
   0   7   8        0.45       -0.64      1.35 o 
   1   7   8        8.63       15.44      2.14 o 
   2   7   8       57.09       60.48      3.00 o 
   3   7   8       23.22       18.50      2.04 o 
   4   7   8        0.13        2.94      1.73 o 
   5   7   8       42.06       58.40      2.97 o 
   6   7   8       19.83       17.19      2.31 o 
  -3   8   8        0.20       -0.68      1.55 o 
  -2   8   8        4.71        6.64      1.60 o 
  -1   8   8        1.06        0.30      1.50 o 
   0   8   8        5.94        7.79      1.89 o 
   1   8   8        7.33       11.41      2.36 o 
   2   8   8        5.10       20.34      2.68 o 
   3   8   8       44.55       41.45      3.76 o 
 -11   0   9       76.75      111.65      3.81 o 
  -9   0   9       42.74       53.34      2.56 o 
  -7   0   9      270.17      234.08      3.73 o 
  -5   0   9      678.25      757.44      8.37 o 
  -3   0   9     4184.01     4569.83     65.54 o 
  -1   0   9      256.52      291.56      5.44 o 
   1   0   9     6179.08     6240.68     93.11 o 
   3   0   9     3795.57     4037.40     49.32 o 
   5   0   9      179.61      121.77      2.17 o 
   7   0   9       69.46       69.10      2.90 o 
   9   0   9      433.82      377.53      6.33 o 
  11   0   9       96.28       98.76      3.71 o 
 -11   1   9        0.11        5.13      1.45 o 
 -10   1   9       26.29       22.40      1.62 o 
  -9   1   9        3.74        6.95      2.05 o 
  -8   1   9       81.82       77.07      2.11 o 
  -7   1   9      448.50      455.89      3.87 o 
  -6   1   9        4.21        0.63      0.65 o 
  -5   1   9      142.14      139.19      1.77 o 
  -4   1   9     3707.18     3782.90     26.10 o 
  -3   1   9      904.40      844.58      8.07 o 
  -2   1   9      173.54      224.35      3.55 o 
  -1   1   9     1886.56     1998.28     25.04 o 
   0   1   9     3397.23     3460.43     50.75 o 
   1   1   9        0.79        4.53      0.69 o 
   2   1   9       95.64       60.15      2.67 o 
   3   1   9      853.71      939.16     13.87 o 
   4   1   9       28.44       20.60      1.43 o 
   5   1   9       96.74       90.05      1.28 o 
   6   1   9       48.35       38.06      1.26 o 
   7   1   9      211.19      220.57      2.87 o 
   8   1   9       15.66        9.33      1.10 o 
   9   1   9       41.28       40.80      1.83 o 
  10   1   9       12.48        9.37      1.40 o 
  11   1   9       93.64      110.24      2.90 o 
 -11   2   9       11.79       12.71      1.76 o 
 -10   2   9        0.92        2.18      1.34 o 
  -9   2   9       15.48       17.38      1.53 o 
  -8   2   9      203.18      237.37      3.09 o 
  -7   2   9      226.37      215.93      2.94 o 
  -6   2   9       43.24       43.97      1.26 o 
  -5   2   9      564.36      530.19      4.20 o 
  -4   2   9      431.53      445.84      3.75 o 
  -3   2   9     1385.15     1387.57      9.73 o 
  -2   2   9     1562.40     1570.73     13.02 o 
  -1   2   9      474.45      386.84      3.93 o 
   0   2   9     2658.16     2646.76     22.56 o 
   1   2   9      689.59      769.56     10.03 o 
   2   2   9      680.82      658.19      8.61 o 
   3   2   9      343.12      283.79      3.09 o 
   4   2   9       56.01       49.07      1.74 o 
   5   2   9      589.87      552.89      4.53 o 
   6   2   9      609.13      593.82      4.93 o 
   7   2   9       46.25       52.45      1.66 o 
   8   2   9       69.43       69.86      1.84 o 
   9   2   9      172.67      184.45      3.74 o 
  10   2   9       41.81       57.52      3.08 o 
 -10   3   9       22.54       23.82      1.85 o 
  -9   3   9       10.13       12.25      1.34 o 
  -8   3   9        2.27        3.04      1.15 o 
  -7   3   9       43.70       50.06      1.92 o 
  -6   3   9      182.77      184.45      2.47 o 
  -5   3   9       27.49       32.28      1.13 o 
  -4   3   9       25.57       18.56      0.89 o 
  -3   3   9      429.23      360.02      3.37 o 
  -2   3   9        0.32        1.48      0.65 o 
  -1   3   9      596.64      671.33      6.15 o 
   0   3   9     2003.35     1948.69     15.33 o 
   1   3   9        7.78       10.89      0.79 o 
   2   3   9       55.04       48.67      1.30 o 
   3   3   9      217.87      204.57      2.44 o 
   4   3   9       57.58       55.91      1.64 o 
   5   3   9       93.98       80.42      1.72 o 
   6   3   9      245.90      251.52      3.34 o 
   7   3   9      148.18      150.62      2.64 o 
   8   3   9        6.24        5.07      1.20 o 
   9   3   9        7.57        4.76      1.37 o 
  10   3   9      115.21      122.21      3.35 o 
 -10   4   9        0.51        4.53      1.73 o 
  -9   4   9        6.68        7.73      1.39 o 
  -8   4   9       45.92       53.57      1.98 o 
  -7   4   9       18.23       26.87      1.52 o 
  -6   4   9       66.62       70.97      1.94 o 
  -5   4   9      451.34      428.77      4.00 o 
  -4   4   9      526.08      491.69      4.47 o 
  -3   4   9      791.50      740.87      5.90 o 
  -2   4   9      306.00      311.45      3.32 o 
  -1   4   9        1.82        0.52      0.73 o 
   0   4   9      468.03      496.26      8.32 o 
   1   4   9        3.25        2.96      0.90 o 
   2   4   9      194.16      196.22      3.10 o 
   3   4   9       20.88       24.75      1.15 o 
   4   4   9      226.90      228.46      3.82 o 
   5   4   9       31.07       28.73      1.52 o 
   6   4   9      244.48      250.95      3.88 o 
   7   4   9       24.41       27.45      1.85 o 
   8   4   9        8.63        9.82      1.38 o 
   9   4   9       11.89        9.17      1.65 o 
  -9   5   9        6.39       14.96      1.75 o 
  -8   5   9        0.06        0.85      1.36 o 
  -7   5   9        6.16        4.01      1.33 o 
  -6   5   9       60.90       59.32      2.11 o 
  -5   5   9        6.16        7.70      1.21 o 
  -4   5   9       20.85       26.90      1.40 o 
  -3   5   9       16.93       14.92      1.28 o 
  -2   5   9      276.36      287.54      3.63 o 
  -1   5   9      139.37      151.70      2.51 o 
   0   5   9        0.58        3.88      0.96 o 
   1   5   9      187.05      203.30      3.00 o 
   2   5   9      164.40      160.11      2.65 o 
   3   5   9       50.85       52.13      1.81 o 
   4   5   9      101.19      119.75      2.79 o 
   5   5   9      340.23      280.43      4.33 o 
   6   5   9        0.01        1.19      1.46 o 
   7   5   9       94.64       98.47      3.18 o 
   8   5   9       51.40       64.57      3.27 o 
  -8   6   9        0.98        0.13      1.51 o 
  -7   6   9       37.66       37.28      2.04 o 
  -6   6   9       73.91       78.42      2.45 o 
  -5   6   9        0.77       -0.15      1.14 o 
  -4   6   9       56.51       57.42      1.92 o 
  -3   6   9       30.44       35.89      1.68 o 
  -2   6   9      479.83      456.16      5.25 o 
  -1   6   9       10.82        1.71      1.11 o 
   0   6   9      133.57      134.35      3.22 o 
   1   6   9       84.40       82.24      2.56 o 
   2   6   9       12.53        8.80      1.31 o 
   3   6   9       58.25       55.91      2.11 o 
   4   6   9       69.56       75.91      2.91 o 
   5   6   9      190.01      173.53      3.96 o 
   6   6   9       12.20       11.88      2.27 o 
   7   6   9       14.02       12.05      2.01 o 
  -6   7   9      118.49      119.32      3.08 o 
  -5   7   9      102.47      117.07      4.64 o 
  -4   7   9        2.09        0.63      1.20 o 
  -3   7   9        0.27       -0.87      1.18 o 
  -2   7   9       47.79       66.04      2.44 o 
  -1   7   9        0.99        0.70      1.38 o 
   0   7   9        8.13       15.26      1.69 o 
   1   7   9       44.91       44.03      2.97 o 
   2   7   9      290.76      278.13      5.33 o 
   3   7   9       29.36       33.40      2.39 o 
   4   7   9       47.53       49.58      2.75 o 
   5   7   9       10.25       12.17      2.06 o 
   6   7   9       22.84       21.95      2.39 o 
  -3   8   9        0.33       -0.53      1.56 o 
  -2   8   9       15.52        6.35      1.63 o 
  -1   8   9       24.86       29.04      3.43 o 
   0   8   9       24.30       27.03      2.90 o 
   1   8   9      154.50      161.06      5.47 o 
   2   8   9       75.50       87.34      4.00 o 
   3   8   9       10.38        5.71      2.24 o 
 -10   0  10       28.78       33.35      2.35 o 
  -8   0  10      648.35      641.77      9.36 o 
  -6   0  10      113.00      117.06      3.62 o 
  -4   0  10      596.00      564.89      6.39 o 
  -2   0  10      763.81      702.49     17.14 o 
   2   0  10     2407.12     2216.03     50.94 o 
   4   0  10     1050.95     1043.23     12.14 o 
   6   0  10       10.99       12.82      1.10 o 
   8   0  10        7.45       -0.72      1.56 o 
  10   0  10        3.21        9.53      2.08 o 
 -11   1  10       17.76       12.64      1.64 o 
 -10   1  10       10.82        8.12      1.38 o 
  -9   1  10       27.84       30.29      1.79 o 
  -8   1  10       22.49       20.12      1.57 o 
  -7   1  10       18.07       15.34      1.02 o 
  -6   1  10       70.65       82.51      1.48 o 
  -5   1  10       36.17       51.08      1.20 o 
  -4   1  10      572.76      628.89      5.03 o 
  -3   1  10     2834.93     3206.82     27.12 o 
  -2   1  10      132.84      129.77      2.68 o 
  -1   1  10       22.99       28.72      1.31 o 
   0   1  10      150.69      132.23      2.48 o 
   1   1  10        6.04       10.18      0.82 o 
   2   1  10     3413.34     3261.98     34.07 o 
   3   1  10      783.65      713.03      7.92 o 
   4   1  10       72.43       52.45      1.49 o 
   5   1  10       36.53       36.02      1.24 o 
   6   1  10        0.52        0.32      0.77 o 
   7   1  10       78.42       95.40      1.96 o 
   8   1  10       15.04       27.40      1.71 o 
   9   1  10       13.28       18.99      1.48 o 
  10   1  10       46.25       53.36      2.00 o 
 -11   2  10        9.23       12.85      1.78 o 
 -10   2  10       55.95       54.33      2.24 o 
  -9   2  10        8.55        6.23      1.39 o 
  -8   2  10        0.02        2.89      1.01 o 
  -7   2  10       61.03       70.01      1.74 o 
  -6   2  10      146.01      143.14      2.01 o 
  -5   2  10       14.05       14.25      0.86 o 
  -4   2  10      257.52      248.67      2.57 o 
  -3   2  10      274.89      196.86      2.29 o 
  -2   2  10      743.95      622.69      5.54 o 
  -1   2  10     1039.70     1103.91     13.29 o 
   0   2  10     1218.23     1224.10     11.08 o 
   1   2  10       41.08       49.91      1.31 o 
   2   2  10      319.57      363.33      3.23 o 
   3   2  10      134.23      175.96      2.34 o 
   4   2  10       10.82       14.07      1.07 o 
   5   2  10        8.80       15.00      0.98 o 
   6   2  10        0.00        3.12      0.79 o 
   7   2  10        9.96       18.09      1.31 o 
   8   2  10       95.19       77.49      2.03 o 
   9   2  10       67.22       74.48      2.48 o 
  10   2  10        0.61        3.39      1.57 o 
 -10   3  10        1.63       -0.14      1.38 o 
  -9   3  10       32.00       29.68      1.80 o 
  -8   3  10      102.00      105.01      2.83 o 
  -7   3  10      390.68      389.44      4.14 o 
  -6   3  10       33.16       36.21      1.28 o 
  -5   3  10        0.86        0.99      0.77 o 
  -4   3  10       39.27       34.39      1.14 o 
  -3   3  10       17.50       16.99      0.92 o 
  -2   3  10       32.98       25.00      1.02 o 
  -1   3  10       89.10       75.94      1.87 o 
   0   3  10       26.34       57.07      1.42 o 
   1   3  10        1.52        1.54      0.65 o 
   2   3  10      219.59      213.09      2.45 o 
   3   3  10      404.92      380.08      3.45 o 
   4   3  10        5.83        3.66      0.94 o 
   5   3  10      404.62      393.82      4.23 o 
   6   3  10      155.46      167.13      2.90 o 
   7   3  10        0.67        7.71      1.06 o 
   8   3  10        7.52        8.35      1.25 o 
   9   3  10       24.61       28.97      1.86 o 
  10   3  10       74.27       78.11      3.60 o 
  -9   4  10       21.61       22.68      1.68 o 
  -8   4  10        9.16       10.66      1.37 o 
  -7   4  10        6.46        3.69      1.17 o 
  -6   4  10      551.76      459.42      4.56 o 
  -5   4  10        8.77        5.30      0.97 o 
  -4   4  10      213.96      199.95      2.51 o 
  -3   4  10      269.58      223.97      2.66 o 
  -2   4  10      287.41      289.98      3.20 o 
  -1   4  10      133.77      133.40      2.03 o 
   0   4  10      712.54      647.56      6.20 o 
   1   4  10       93.20       99.30      2.20 o 
   2   4  10       57.26       65.59      1.58 o 
   3   4  10      174.63      162.71      2.40 o 
   4   4  10       63.92       54.26      1.93 o 
   5   4  10      145.09      128.32      2.79 o 
   6   4  10       48.55       48.25      2.07 o 
   7   4  10       18.09       32.95      1.89 o 
   8   4  10      175.60      177.99      4.04 o 
   9   4  10        1.69        1.19      1.67 o 
  -9   5  10        2.64        3.55      1.56 o 
  -8   5  10       65.79       69.01      2.64 o 
  -7   5  10       44.02       48.43      2.82 o 
  -6   5  10       46.89       64.66      2.21 o 
  -5   5  10        4.46        7.55      1.20 o 
  -4   5  10       96.52      106.48      2.24 o 
  -3   5  10      225.95      207.86      3.12 o 
  -2   5  10      905.13      802.22      7.33 o 
  -1   5  10       46.83       61.18      1.95 o 
   0   5  10        0.42        1.58      0.85 o 
   1   5  10      539.63      522.58      5.85 o 
   2   5  10      148.29      171.98      2.78 o 
   3   5  10        0.09        5.66      1.16 o 
   4   5  10      106.71      112.33      2.75 o 
   5   5  10       12.08       22.09      1.68 o 
   6   5  10      101.66      112.59      2.92 o 
   7   5  10        0.11        1.38      1.56 o 
   8   5  10       21.91       26.22      2.28 o 
  -7   6  10       26.84       28.62      1.91 o 
  -6   6  10       28.27       22.28      1.73 o 
  -5   6  10        6.23        6.53      1.27 o 
  -4   6  10       24.80       29.44      1.56 o 
  -3   6  10        3.54        3.56      1.31 o 
  -2   6  10        2.65       12.92      1.44 o 
  -1   6  10        2.85        1.21      1.20 o 
   0   6  10        7.10        5.68      1.32 o 
   1   6  10        0.66        3.82      1.31 o 
   2   6  10       17.10       20.08      1.73 o 
   3   6  10       38.76       27.78      1.73 o 
   4   6  10       51.15       40.00      2.21 o 
   5   6  10        8.25        3.87      1.79 o 
   6   6  10       37.70       47.23      2.56 o 
   7   6  10       26.85       36.41      2.48 o 
  -6   7  10        0.24        4.19      1.67 o 
  -5   7  10        0.02        1.28      1.46 o 
  -4   7  10        0.13       -0.78      1.28 o 
  -3   7  10       30.25       35.97      2.26 o 
  -2   7  10       55.31       65.59      2.88 o 
  -1   7  10        1.45        1.12      1.38 o 
   0   7  10       28.83       33.05      2.07 o 
   1   7  10        7.37        8.84      1.81 o 
   2   7  10       11.33       13.52      1.81 o 
   3   7  10       26.74       42.22      2.56 o 
   4   7  10        3.72        9.25      2.10 o 
   5   7  10        3.79        4.49      1.87 o 
  -3   8  10        0.07       -1.54      1.54 o 
  -2   8  10       28.42       46.99      2.41 o 
  -1   8  10       76.99       83.79      3.10 o 
   0   8  10       13.39       13.86      2.17 o 
   1   8  10        2.10       12.96      2.39 o 
   2   8  10        2.08        8.01      2.31 o 
   3   8  10       20.75       29.35      2.97 o 
 -11   0  11       71.14       66.87      3.63 o 
  -9   0  11       74.97       73.64      2.93 o 
  -7   0  11      115.24      105.56      2.93 o 
  -5   0  11       16.11       18.39      1.12 o 
  -3   0  11       70.36      130.91      3.27 o 
  -1   0  11      726.77      609.65     12.24 o 
   1   0  11    10050.66    10192.45    121.63 o 
   3   0  11     2424.90     2545.58     31.94 o 
   5   0  11     1043.51      996.59     10.61 o 
   7   0  11      201.86      174.67      6.57 o 
   9   0  11        6.38        9.01      1.94 o 
 -11   1  11       11.54       21.86      1.79 o 
 -10   1  11        3.03        4.54      1.32 o 
  -9   1  11        0.90        0.68      1.22 o 
  -8   1  11      226.34      224.46      3.42 o 
  -7   1  11      259.41      258.04      2.86 o 
  -6   1  11      284.17      281.27      2.70 o 
  -5   1  11      181.54      230.79      3.27 o 
  -4   1  11      870.39      989.27      7.33 o 
  -3   1  11      496.74      433.93      4.85 o 
  -2   1  11     4485.45     4601.84     38.54 o 
  -1   1  11      708.43      800.93      9.50 o 
   0   1  11        0.19       13.06      1.07 o 
   1   1  11     2591.17     2701.00     33.34 o 
   2   1  11      583.72      637.73      6.90 o 
   3   1  11        0.00        2.94      0.78 o 
   4   1  11      268.81      308.96      3.34 o 
   5   1  11      374.13      309.72      3.30 o 
   6   1  11       69.23       64.06      1.69 o 
   7   1  11       14.20       17.33      1.22 o 
   8   1  11       59.93       67.81      2.08 o 
   9   1  11      317.20      289.28      4.46 o 
  10   1  11       14.45       19.38      1.74 o 
 -10   2  11        6.67        6.76      1.49 o 
  -9   2  11        0.00       -1.31      1.31 o 
  -8   2  11      340.22      348.65      4.37 o 
  -7   2  11      443.04      399.58      4.22 o 
  -6   2  11      455.84      427.59      4.30 o 
  -5   2  11       37.92       40.60      1.23 o 
  -4   2  11      242.60      224.58      2.45 o 
  -3   2  11       57.97       66.31      1.39 o 
  -2   2  11      700.26      689.98      7.16 o 
  -1   2  11     1285.11     1453.42     12.07 o 
   0   2  11     2034.82     1958.61     14.83 o 
   1   2  11       53.03       47.23      1.28 o 
   2   2  11     5463.57     5714.92     38.24 o 
   3   2  11        8.03       16.23      0.99 o 
   4   2  11       34.50       43.43      1.86 o 
   5   2  11       85.61       76.93      1.69 o 
   6   2  11      186.20      195.72      2.99 o 
   7   2  11        5.30        1.55      0.93 o 
   8   2  11       22.96       21.99      1.47 o 
   9   2  11        7.92       10.43      1.48 o 
  10   2  11        3.60        4.52      1.47 o 
 -10   3  11        2.90        2.44      1.47 o 
  -9   3  11       36.22       38.15      1.84 o 
  -8   3  11        6.60        3.87      1.18 o 
  -7   3  11        3.96        3.62      1.00 o 
  -6   3  11       52.29       48.75      1.42 o 
  -5   3  11       75.22       87.28      2.05 o 
  -4   3  11       38.06       43.97      1.28 o 
  -3   3  11     1229.20     1091.35      8.16 o 
  -2   3  11        7.72       15.43      0.92 o 
  -1   3  11     1336.04     1298.02     12.35 o 
   0   3  11      393.53      425.49      4.15 o 
   1   3  11      180.80      190.16      2.29 o 
   2   3  11      247.64      216.19      2.41 o 
   3   3  11       60.04       49.18      1.27 o 
   4   3  11        6.01        5.39      1.15 o 
   5   3  11      264.96      243.96      3.17 o 
   6   3  11        2.95        1.97      0.76 o 
   7   3  11      172.68      167.53      2.86 o 
   8   3  11       20.50       19.72      1.51 o 
   9   3  11       17.72       16.90      1.79 o 
  10   3  11        7.84        6.08      1.68 o 
  -9   4  11       23.64       22.90      1.69 o 
  -8   4  11       31.94       31.10      1.74 o 
  -7   4  11       75.77       76.55      2.17 o 
  -6   4  11      657.69      596.44      5.75 o 
  -5   4  11      122.85      113.75      1.93 o 
  -4   4  11       54.00       52.84      1.47 o 
  -3   4  11       78.35       70.98      1.60 o 
  -2   4  11      174.81      152.28      2.28 o 
  -1   4  11        0.35       -0.06      0.75 o 
   0   4  11      782.16      676.69      6.07 o 
   1   4  11       15.91       17.80      0.97 o 
   2   4  11       53.95       43.93      1.40 o 
   3   4  11       12.70        9.01      1.11 o 
   4   4  11       64.45       55.76      2.00 o 
   5   4  11       61.19       77.56      2.33 o 
   6   4  11      145.25      143.59      3.10 o 
   7   4  11       20.31       25.83      1.82 o 
   8   4  11        2.63        4.51      1.55 o 
   9   4  11        0.25        0.93      1.88 o 
  -9   5  11       13.71       22.73      1.92 o 
  -8   5  11        1.30        0.36      1.36 o 
  -7   5  11       44.87       32.83      1.86 o 
  -6   5  11       81.94       94.88      2.49 o 
  -5   5  11       67.52       64.98      2.60 o 
  -4   5  11      333.92      324.62      3.80 o 
  -3   5  11      226.17      236.14      3.54 o 
  -2   5  11      179.17      169.31      3.19 o 
  -1   5  11     1048.80     1005.92     10.30 o 
   0   5  11      241.00      232.24      3.52 o 
   1   5  11      248.76      257.61      3.78 o 
   2   5  11      145.92      144.53      2.56 o 
   3   5  11        3.93        5.08      1.19 o 
   4   5  11       19.57       27.45      1.75 o 
   5   5  11       91.88      108.56      2.83 o 
   6   5  11       62.42       56.04      2.31 o 
   7   5  11       29.36       21.17      2.01 o 
   8   5  11        5.35        1.70      1.69 o 
  -7   6  11       34.99       38.04      2.10 o 
  -6   6  11       27.40       30.11      1.86 o 
  -5   6  11        8.95        1.35      1.26 o 
  -4   6  11       21.18       15.22      1.56 o 
  -3   6  11       14.28       11.54      1.43 o 
  -2   6  11      545.91      521.20      6.83 o 
  -1   6  11       28.03       27.05      1.69 o 
   0   6  11       58.96       60.47      2.59 o 
   1   6  11       12.48       18.34      1.71 o 
   2   6  11       79.95       60.85      2.42 o 
   3   6  11       75.52       64.48      2.28 o 
   4   6  11       74.84       82.06      2.70 o 
   5   6  11        5.19        6.96      1.67 o 
   6   6  11        0.51        2.19      1.61 o 
   7   6  11       55.55       60.01      2.87 o 
  -6   7  11       68.32       48.28      2.51 o 
  -5   7  11        0.37       -0.32      1.38 o 
  -4   7  11        0.03       -1.30      1.38 o 
  -3   7  11        0.47       -0.88      1.30 o 
  -2   7  11        6.05        3.89      1.31 o 
  -1   7  11       12.13       18.44      1.82 o 
   0   7  11       15.60       17.63      1.70 o 
   1   7  11        0.35        0.73      1.58 o 
   2   7  11      148.17      129.48      4.20 o 
   3   7  11       12.62        9.71      2.18 o 
   4   7  11       11.87       11.22      2.24 o 
   5   7  11        1.48        0.01      1.71 o 
  -3   8  11        1.50        3.18      1.90 o 
  -2   8  11       14.40       17.91      1.91 o 
  -1   8  11        6.25       13.42      1.93 o 
   0   8  11        2.57       -1.14      1.79 o 
   1   8  11       24.21       26.78      2.72 o 
   2   8  11        7.45       11.16      2.36 o 
 -10   0  12       19.22       14.09      2.34 o 
  -8   0  12     1795.17     1692.35     19.95 o 
  -6   0  12        0.00       -0.23      1.21 o 
  -4   0  12       43.53       41.16      1.84 o 
  -2   0  12      977.59      835.75     11.27 o 
   0   0  12     2255.53     2290.99     51.39 o 
   2   0  12     1510.01     1516.92     19.72 o 
   4   0  12      884.39     1003.13     11.85 o 
   6   0  12      185.76      185.22      4.18 o 
   8   0  12     1714.12     1576.84     19.10 o 
  10   0  12        3.78        4.44      1.79 o 
 -11   1  12       13.82       18.59      1.73 o 
 -10   1  12       67.03       79.94      2.43 o 
  -9   1  12       50.59       38.33      2.35 o 
  -8   1  12      865.32      767.07      7.18 o 
  -7   1  12       10.09       15.06      1.10 o 
  -6   1  12      187.41      166.88      2.06 o 
  -5   1  12      226.45      213.75      2.96 o 
  -4   1  12      122.25      110.49      1.80 o 
  -3   1  12     1627.63     1705.07     12.38 o 
  -2   1  12      409.95      438.11      4.88 o 
  -1   1  12      235.44      237.71      3.11 o 
   0   1  12     1653.33     1589.18     14.14 o 
   1   1  12     3422.84     3650.05     30.95 o 
   2   1  12     1043.99     1131.88      9.69 o 
   3   1  12      132.49      134.17      2.70 o 
   4   1  12      593.48      513.56      4.55 o 
   5   1  12      321.93      380.88      3.57 o 
   6   1  12        5.72        4.10      0.95 o 
   7   1  12        0.14       -0.03      1.02 o 
   8   1  12      153.92      156.10      3.07 o 
   9   1  12      213.35      199.41      3.68 o 
  10   1  12       97.66      103.70      2.93 o 
 -10   2  12        8.07        6.67      1.54 o 
  -9   2  12       78.69       91.20      2.58 o 
  -8   2  12      221.81      206.73      3.47 o 
  -7   2  12        8.89       18.16      1.28 o 
  -6   2  12      164.95      138.78      2.17 o 
  -5   2  12        9.14        4.69      1.03 o 
  -4   2  12       96.28      109.29      1.74 o 
  -3   2  12       46.01       85.67      1.56 o 
  -2   2  12     1403.24     1443.53     11.40 o 
  -1   2  12       44.46       68.24      1.52 o 
   0   2  12     6641.78     7028.79     50.46 o 
   1   2  12        0.00        4.87      0.72 o 
   2   2  12     1648.74     1636.87     11.64 o 
   3   2  12      289.46      262.14      3.69 o 
   4   2  12      150.32      159.92      2.39 o 
   5   2  12      827.05      857.01      7.69 o 
   6   2  12      435.47      451.25      4.79 o 
   7   2  12       44.87       38.05      1.63 o 
   8   2  12       70.07       67.43      2.28 o 
   9   2  12        2.42        3.20      1.35 o 
  10   2  12       10.90        7.83      1.58 o 
 -10   3  12        2.39        0.16      1.41 o 
  -9   3  12       15.78       15.39      1.48 o 
  -8   3  12       12.66       11.74      1.24 o 
  -7   3  12       59.55       43.82      1.51 o 
  -6   3  12      211.64      186.84      2.43 o 
  -5   3  12       74.18       75.51      1.71 o 
  -4   3  12      588.37      530.46      4.53 o 
  -3   3  12       10.15       17.45      1.00 o 
  -2   3  12       73.12       62.88      1.48 o 
  -1   3  12       38.07       60.08      1.80 o 
   0   3  12        0.80        0.58      0.78 o 
   1   3  12       49.93       58.46      1.38 o 
   2   3  12       82.93       71.46      1.86 o 
   3   3  12      287.87      273.69      3.29 o 
   4   3  12      390.43      363.17      4.26 o 
   5   3  12      133.47      129.43      3.34 o 
   6   3  12      110.87      108.00      2.65 o 
   7   3  12      254.08      253.58      3.83 o 
   8   3  12       18.37       13.08      1.52 o 
   9   3  12       15.56       21.84      2.13 o 
  -9   4  12        1.11        3.01      1.33 o 
  -8   4  12       31.88       26.98      2.04 o 
  -7   4  12        0.39        2.14      1.09 o 
  -6   4  12      141.91      130.08      2.17 o 
  -5   4  12        1.86        3.13      0.90 o 
  -4   4  12      443.54      396.07      3.79 o 
  -3   4  12       92.66       66.73      1.77 o 
  -2   4  12      161.19      151.73      2.30 o 
  -1   4  12      357.14      375.16      3.76 o 
   0   4  12      303.24      276.80      3.30 o 
   1   4  12        3.39        5.95      0.83 o 
   2   4  12        0.24       -0.11      0.68 o 
   3   4  12        2.53        3.09      0.96 o 
   4   4  12      526.56      491.19      5.44 o 
   5   4  12      448.22      422.77      5.41 o 
   6   4  12      225.10      219.67      3.84 o 
   7   4  12      189.13      179.25      4.05 o 
   8   4  12       32.47       28.91      2.13 o 
   9   4  12      121.91      130.95      3.83 o 
  -8   5  12       20.73       31.34      1.95 o 
  -7   5  12        2.39        0.78      1.26 o 
  -6   5  12        1.70        1.99      1.24 o 
  -5   5  12       41.33       46.97      2.02 o 
  -4   5  12       14.35       21.19      1.46 o 
  -3   5  12       81.27       79.82      2.28 o 
  -2   5  12      208.39      205.85      3.24 o 
  -1   5  12       22.21       24.82      1.70 o 
   0   5  12      223.41      212.03      3.38 o 
   1   5  12      135.05      134.65      3.30 o 
   2   5  12       27.85       29.37      1.57 o 
   3   5  12       16.72       17.85      1.38 o 
   4   5  12      328.41      304.47      4.54 o 
   5   5  12       30.45       49.35      2.14 o 
   6   5  12       10.75       13.02      1.64 o 
   7   5  12        1.76        0.93      1.41 o 
   8   5  12       48.68       52.01      2.75 o 
  -7   6  12       14.77       18.00      1.78 o 
  -6   6  12       14.52       16.61      1.84 o 
  -5   6  12        3.89        4.55      1.38 o 
  -4   6  12        1.15        1.61      1.24 o 
  -3   6  12        8.51        6.87      1.54 o 
  -2   6  12       66.29       70.92      2.58 o 
  -1   6  12       58.63       60.71      2.18 o 
   0   6  12       62.21       43.79      2.10 o 
   1   6  12        0.14        2.22      1.30 o 
   2   6  12       77.42       80.92      2.70 o 
   3   6  12       31.31       39.51      1.92 o 
   4   6  12       38.49       46.03      2.18 o 
   5   6  12        0.90        2.84      1.66 o 
   6   6  12      149.71      169.16      4.14 o 
   7   6  12        1.10       -0.96      1.67 o 
  -5   7  12        7.22        8.25      1.76 o 
  -4   7  12        0.21       -0.55      1.42 o 
  -3   7  12        1.62        2.45      1.42 o 
  -2   7  12        0.58        0.27      1.26 o 
  -1   7  12       67.00       71.86      2.73 o 
   0   7  12       30.25       39.23      2.50 o 
   1   7  12        0.28       -1.71      1.92 o 
   2   7  12       16.66       17.19      2.10 o 
   3   7  12       11.55       14.29      2.39 o 
   4   7  12        0.61       -0.30      1.92 o 
   5   7  12        8.45        7.45      1.98 o 
  -2   8  12       44.24       43.91      2.41 o 
  -1   8  12       41.70       55.72      6.34 o 
   0   8  12        6.05        8.44      2.00 o 
   1   8  12        0.92        3.95      2.22 o 
   2   8  12       12.64        6.05      2.25 o 
 -11   0  13       31.62       58.81      3.59 o 
  -9   0  13       48.45       50.89      2.61 o 
  -7   0  13      343.21      372.62      5.62 o 
  -5   0  13      263.38      295.74      4.42 o 
  -3   0  13      231.58      260.90      4.93 o 
  -1   0  13     1002.61      910.13     12.33 o 
   1   0  13     1262.45     1195.03     13.55 o 
   3   0  13      299.92      343.37      5.03 o 
   5   0  13        7.49       12.30      1.17 o 
   7   0  13        0.13        1.50      1.56 o 
   9   0  13       24.05       28.80      2.51 o 
 -10   1  13       21.00       27.73      1.91 o 
  -9   1  13       23.28       27.26      1.78 o 
  -8   1  13        0.35        5.24      1.19 o 
  -7   1  13      286.54      288.62      3.26 o 
  -6   1  13       39.02       52.66      1.41 o 
  -5   1  13        0.00        0.50      0.68 o 
  -4   1  13        3.97        4.41      0.74 o 
  -3   1  13       29.04       25.32      1.03 o 
  -2   1  13     1297.96     1480.01     12.45 o 
  -1   1  13        0.65        5.99      0.79 o 
   0   1  13     1638.59     1616.56     12.53 o 
   1   1  13       45.19       43.61      2.81 o 
   2   1  13        0.92        4.18      0.67 o 
   3   1  13     1963.77     1918.49     19.75 o 
   4   1  13       32.64       29.35      1.14 o 
   5   1  13       43.04       51.26      1.26 o 
   6   1  13       97.21       97.62      2.02 o 
   7   1  13        2.28        0.19      1.05 o 
   8   1  13       68.52       64.71      2.38 o 
   9   1  13       42.37       56.07      2.26 o 
  10   1  13        7.21        8.65      1.55 o 
 -10   2  13       21.66       20.77      1.94 o 
  -9   2  13       80.40       78.80      3.48 o 
  -8   2  13       92.14       97.86      2.40 o 
  -7   2  13       55.71       55.19      1.74 o 
  -6   2  13      460.32      466.73      4.32 o 
  -5   2  13        1.11       -0.61      0.75 o 
  -4   2  13      183.29      174.48      2.20 o 
  -3   2  13      144.48      161.68      2.16 o 
  -2   2  13     1047.12     1141.88      9.36 o 
  -1   2  13       28.36       16.43      1.03 o 
   0   2  13     1488.54     1534.39     11.99 o 
   1   2  13     1178.07     1271.04      9.48 o 
   2   2  13     1063.49     1081.67      8.95 o 
   3   2  13        5.34        5.96      0.86 o 
   4   2  13      164.55      153.05      2.39 o 
   5   2  13       21.86       16.19      1.25 o 
   6   2  13       11.87       16.64      1.22 o 
   7   2  13       41.69       44.33      1.99 o 
   8   2  13      167.81      161.88      3.24 o 
   9   2  13       61.74       68.10      2.44 o 
  10   2  13        0.16        0.10      1.41 o 
 -10   3  13        7.35        6.08      1.59 o 
  -9   3  13        7.68       10.76      1.47 o 
  -8   3  13        8.59        7.79      1.22 o 
  -7   3  13        2.10       -1.09      1.09 o 
  -6   3  13      162.85      172.44      2.54 o 
  -5   3  13      311.68      264.38      3.04 o 
  -4   3  13      152.81      148.58      2.15 o 
  -3   3  13        7.86        2.77      1.00 o 
  -2   3  13      103.95      128.57      2.04 o 
  -1   3  13      912.68      884.82      8.48 o 
   0   3  13      182.45      188.97      2.59 o 
   1   3  13      516.38      472.19      4.26 o 
   2   3  13      165.69      172.58      2.29 o 
   3   3  13       91.45       90.37      1.83 o 
   4   3  13      228.74      225.95      3.28 o 
   5   3  13       43.49       56.09      1.88 o 
   6   3  13        3.22       -0.62      0.78 o 
   7   3  13       25.88       30.24      1.87 o 
   8   3  13       67.18       58.00      2.65 o 
   9   3  13       14.42       19.35      2.16 o 
  -9   4  13        0.81        1.75      1.33 o 
  -8   4  13       35.84       37.19      1.85 o 
  -7   4  13       25.52       37.58      2.03 o 
  -6   4  13      251.14      252.44      2.98 o 
  -5   4  13       80.22       84.82      1.77 o 
  -4   4  13      171.98      177.24      2.43 o 
  -3   4  13      120.81      117.95      2.19 o 
  -2   4  13       84.11      118.01      2.21 o 
  -1   4  13       30.37       28.65      1.65 o 
   0   4  13      275.72      249.18      3.16 o 
   1   4  13        0.05       -0.63      0.73 o 
   2   4  13      210.80      208.02      2.57 o 
   3   4  13       43.91       53.43      1.56 o 
   4   4  13      165.49      185.82      3.46 o 
   5   4  13       74.37       84.05      2.30 o 
   6   4  13      415.07      392.03      5.37 o 
   7   4  13        9.03       10.27      1.54 o 
   8   4  13       13.11       17.32      1.97 o 
   9   4  13        1.92        2.74      1.97 o 
  -8   5  13        2.66        3.41      1.47 o 
  -7   5  13       45.86       36.09      1.94 o 
  -6   5  13       51.48       42.14      1.93 o 
  -5   5  13      299.48      290.51      3.83 o 
  -4   5  13      193.36      187.83      2.93 o 
  -3   5  13       80.37       63.52      1.95 o 
  -2   5  13      133.67      126.32      2.87 o 
  -1   5  13      338.52      315.16      4.46 o 
   0   5  13      533.65      523.42      6.33 o 
   1   5  13      280.05      270.16      5.18 o 
   2   5  13      716.04      678.48      6.87 o 
   3   5  13       14.38       15.10      1.35 o 
   4   5  13       55.39       64.67      2.29 o 
   5   5  13        1.81        1.48      1.31 o 
   6   5  13      107.73      115.77      3.06 o 
   7   5  13        4.11        2.69      1.49 o 
   8   5  13       18.45       33.54      2.44 o 
  -7   6  13        2.35        3.70      1.69 o 
  -6   6  13       26.31       35.89      2.19 o 
  -5   6  13       96.06      109.37      2.76 o 
  -4   6  13        8.20       10.95      1.59 o 
  -3   6  13       33.02       39.44      2.17 o 
  -2   6  13        9.28       15.02      1.70 o 
  -1   6  13       20.68       31.25      2.26 o 
   0   6  13        2.58        4.73      1.41 o 
   1   6  13       30.50       30.73      2.20 o 
   2   6  13       54.29       64.15      2.52 o 
   3   6  13      288.56      285.89      4.83 o 
   4   6  13       15.58       23.68      1.86 o 
   5   6  13        5.06        9.79      1.82 o 
   6   6  13        4.81        2.68      1.81 o 
   7   6  13       14.86       15.21      2.08 o 
  -5   7  13       50.95       62.40      2.71 o 
  -4   7  13       27.95       27.57      2.07 o 
  -3   7  13        0.01        1.04      1.52 o 
  -2   7  13       12.74        5.71      1.45 o 
  -1   7  13       59.31       57.37      2.55 o 
   0   7  13        3.09        1.74      1.63 o 
   1   7  13       63.14       56.26      3.76 o 
   2   7  13       11.65        5.75      1.82 o 
   3   7  13       24.14       26.32      2.80 o 
   4   7  13        3.71        6.20      2.12 o 
   5   7  13        5.48        4.23      2.06 o 
  -1   8  13       26.85       45.59      3.02 o 
   0   8  13        5.91        8.53      2.07 o 
   1   8  13       47.07       57.92      3.09 o 
 -10   0  14       25.40       28.13      2.75 o 
  -8   0  14        2.41       12.78      1.69 o 
  -6   0  14        0.43        0.36      1.25 o 
  -4   0  14      657.74      762.15      8.49 o 
  -2   0  14      889.25      757.93     10.57 o 
   0   0  14      581.79      627.67     11.28 o 
   2   0  14      168.17      227.45      3.97 o 
   4   0  14      202.28      198.90      2.88 o 
   6   0  14       58.21       45.00      2.40 o 
   8   0  14       12.81       27.48      2.56 o 
  10   0  14       36.84       40.15      3.66 o 
 -10   1  14        0.35        4.69      1.55 o 
  -9   1  14       18.00       20.48      1.70 o 
  -8   1  14        3.61        4.42      1.14 o 
  -7   1  14       91.49      104.14      2.03 o 
  -6   1  14      375.53      349.97      3.57 o 
  -5   1  14       35.46       36.81      1.28 o 
  -4   1  14        8.03       18.61      0.96 o 
  -3   1  14       16.40       14.48      0.91 o 
  -2   1  14        2.33       20.20      0.86 o 
  -1   1  14        2.58        7.77      0.85 o 
   0   1  14       30.65       30.30      1.61 o 
   1   1  14     1367.13     1451.60     11.51 o 
   2   1  14      168.04      169.67      2.30 o 
   3   1  14       96.21       91.72      1.72 o 
   4   1  14      598.84      628.86      5.25 o 
   5   1  14      300.97      245.33      3.05 o 
   6   1  14       22.30       20.95      1.84 o 
   7   1  14      114.99      107.77      2.70 o 
   8   1  14       39.20       41.26      2.03 o 
   9   1  14       12.37       15.00      1.63 o 
  10   1  14       15.38       25.97      1.96 o 
 -10   2  14       55.02       62.78      2.50 o 
  -9   2  14        0.08        0.08      1.05 o 
  -8   2  14      228.17      221.80      3.47 o 
  -7   2  14        3.27        6.30      1.03 o 
  -6   2  14      150.71      130.10      2.19 o 
  -5   2  14       19.76       23.74      1.13 o 
  -4   2  14       17.71        9.06      0.87 o 
  -3   2  14      502.92      489.98      4.34 o 
  -2   2  14      134.57      170.56      2.48 o 
  -1   2  14      542.41      525.21      5.01 o 
   0   2  14       17.89       18.10      1.03 o 
   1   2  14        8.18       20.99      0.92 o 
   2   2  14     2060.53     2121.67     14.32 o 
   3   2  14       86.39       73.70      1.58 o 
   4   2  14      891.88      861.19      7.48 o 
   5   2  14      155.41      152.09      2.82 o 
   6   2  14        4.60        5.52      1.15 o 
   7   2  14       14.85       17.78      1.81 o 
   8   2  14       92.60       92.61      2.82 o 
   9   2  14       45.13       37.80      2.23 o 
  10   2  14       10.47        8.62      1.79 o 
 -10   3  14       45.13       41.65      2.78 o 
  -9   3  14       89.47       86.45      2.35 o 
  -8   3  14        0.93        1.67      1.13 o 
  -7   3  14       18.28       21.43      1.32 o 
  -6   3  14       38.18       32.64      1.37 o 
  -5   3  14       26.68       32.05      1.32 o 
  -4   3  14       53.62       53.17      1.44 o 
  -3   3  14     1188.93     1161.48      8.75 o 
  -2   3  14       18.36        7.66      0.86 o 
  -1   3  14      352.96      365.38      4.63 o 
   0   3  14       14.46       21.93      1.14 o 
   1   3  14     1503.19     1467.13     10.45 o 
   2   3  14       87.15       89.58      1.71 o 
   3   3  14      130.87      123.40      2.18 o 
   4   3  14      362.31      318.99      4.15 o 
   5   3  14      402.13      346.21      4.69 o 
   6   3  14       83.34       73.22      2.33 o 
   7   3  14       31.01       38.13      1.88 o 
   8   3  14        2.63        6.72      1.51 o 
   9   3  14        0.48        1.41      1.55 o 
  -9   4  14        7.42       11.58      1.57 o 
  -8   4  14       26.11       33.76      1.95 o 
  -7   4  14       11.27        7.96      1.15 o 
  -6   4  14        0.29        2.07      0.98 o 
  -5   4  14       52.84       51.49      1.51 o 
  -4   4  14       42.29       43.29      1.53 o 
  -3   4  14      396.61      353.42      4.12 o 
  -2   4  14       16.12       24.05      1.34 o 
  -1   4  14       17.68       15.81      1.48 o 
   0   4  14     1196.93     1088.43      9.63 o 
   1   4  14      186.16      185.03      2.28 o 
   2   4  14       24.03       38.84      1.25 o 
   3   4  14        0.71        0.35      0.89 o 
   4   4  14      590.66      609.49      6.40 o 
   5   4  14        0.13        1.06      1.09 o 
   6   4  14       75.16       67.93      2.25 o 
   7   4  14       81.13       77.92      2.75 o 
   8   4  14       13.46       19.66      2.40 o 
  -8   5  14       90.58       97.81      2.84 o 
  -7   5  14       91.11       81.27      2.55 o 
  -6   5  14        7.89        3.87      1.25 o 
  -5   5  14       78.95       85.47      2.21 o 
  -4   5  14      110.56       97.16      2.24 o 
  -3   5  14      247.19      237.08      3.51 o 
  -2   5  14      571.27      572.77      7.03 o 
  -1   5  14        0.15        2.24      1.06 o 
   0   5  14       10.74       25.44      1.53 o 
   1   5  14       82.91       96.79      2.64 o 
   2   5  14      200.96      172.79      3.19 o 
   3   5  14        1.02        1.04      1.11 o 
   4   5  14       55.50       65.70      2.33 o 
   5   5  14        0.20       -1.33      1.33 o 
   6   5  14      251.52      260.63      4.49 o 
   7   5  14       44.65       46.74      2.31 o 
   8   5  14        9.60       16.05      2.31 o 
  -7   6  14       25.13       35.96      2.28 o 
  -6   6  14        7.00        6.65      1.69 o 
  -5   6  14       40.26       40.00      2.15 o 
  -4   6  14      106.16      105.55      2.92 o 
  -3   6  14       69.68       57.74      2.46 o 
  -2   6  14       84.84       83.99      2.79 o 
  -1   6  14       20.83       21.47      1.67 o 
   0   6  14       14.84       18.72      1.72 o 
   1   6  14       73.30       79.00      3.03 o 
   2   6  14       40.06       51.56      2.35 o 
   3   6  14        0.65        1.95      1.46 o 
   4   6  14       20.68       22.51      1.85 o 
   5   6  14      102.52      108.97      3.08 o 
   6   6  14        4.79        2.54      1.95 o 
  -5   7  14        2.77        3.36      1.68 o 
  -4   7  14        1.86        1.28      1.52 o 
  -3   7  14        3.13        1.81      1.61 o 
  -2   7  14        2.11        1.46      1.32 o 
  -1   7  14       55.85       63.79      2.70 o 
   0   7  14        0.18       -0.09      1.69 o 
   1   7  14        0.11        0.46      1.70 o 
   2   7  14       11.72       14.72      2.13 o 
   3   7  14       12.73        6.28      1.95 o 
   4   7  14       50.47       69.08      5.10 o 
  -9   0  15        8.10       12.99      2.21 o 
  -7   0  15      190.88      193.33      3.62 o 
  -5   0  15     1079.05      961.18     10.54 o 
  -3   0  15      143.37      130.78      4.67 o 
  -1   0  15       39.59       35.34      2.25 o 
   1   0  15      206.74      253.17      3.74 o 
   3   0  15     4509.31     4648.31     48.99 o 
   5   0  15       80.22      101.60      2.82 o 
   7   0  15       30.39       30.92      2.29 o 
   9   0  15        1.95       10.93      2.54 o 
 -10   1  15       57.94       81.09      2.72 o 
  -9   1  15       63.03       73.65      2.43 o 
  -8   1  15       69.83       64.92      1.94 o 
  -7   1  15        8.66        6.32      1.06 o 
  -6   1  15        1.90        4.90      1.03 o 
  -5   1  15      101.21      103.08      1.92 o 
  -4   1  15      282.54      294.34      3.11 o 
  -3   1  15       56.37       49.03      1.38 o 
  -2   1  15      153.60      121.77      2.03 o 
  -1   1  15        0.10        0.71      0.69 o 
   0   1  15     1096.63     1188.08      9.13 o 
   1   1  15     1111.26     1091.80      8.50 o 
   2   1  15      205.14      197.92      3.38 o 
   3   1  15        2.17        3.49      0.58 o 
   4   1  15     1153.02     1088.80      8.24 o 
   5   1  15       11.46       13.65      1.07 o 
   6   1  15      863.69      791.98      8.21 o 
   7   1  15       59.04       54.03      2.14 o 
   8   1  15       69.36       63.93      2.72 o 
   9   1  15       21.02       20.81      1.85 o 
  10   1  15      139.38      125.45      3.60 o 
 -10   2  15       61.27       84.80      2.79 o 
  -9   2  15        0.67        4.33      1.34 o 
  -8   2  15        0.02        2.18      1.21 o 
  -7   2  15       49.67       71.90      1.85 o 
  -6   2  15      747.64      673.15      5.68 o 
  -5   2  15        9.34       23.53      1.27 o 
  -4   2  15        4.54       12.40      1.12 o 
  -3   2  15       86.58       99.15      1.80 o 
  -2   2  15      299.18      272.83      3.04 o 
  -1   2  15       26.15       27.78      1.17 o 
   0   2  15        2.92        6.76      0.84 o 
   1   2  15        5.77        0.62      0.70 o 
   2   2  15       45.29       38.37      1.52 o 
   3   2  15      115.10       94.69      1.78 o 
   4   2  15       11.25       20.37      1.11 o 
   5   2  15      463.21      407.66      4.93 o 
   6   2  15       91.09       88.58      2.27 o 
   7   2  15       45.05       44.98      2.32 o 
   8   2  15       10.06       13.08      1.69 o 
   9   2  15        4.09        7.81      1.63 o 
 -10   3  15        5.15        3.15      1.57 o 
  -9   3  15       19.36       26.53      1.61 o 
  -8   3  15        7.74        8.01      1.26 o 
  -7   3  15       80.17       75.58      2.03 o 
  -6   3  15       63.24       65.01      1.75 o 
  -5   3  15       31.38       26.91      1.38 o 
  -4   3  15       22.01       25.28      1.17 o 
  -3   3  15       19.30       27.96      1.23 o 
  -2   3  15      146.91      132.37      2.26 o 
  -1   3  15      245.58      263.82      4.51 o 
   0   3  15      807.82      760.41      6.66 o 
   1   3  15      304.45      266.73      2.81 o 
   2   3  15      402.24      376.89      3.88 o 
   3   3  15      183.42      150.53      2.38 o 
   4   3  15      501.42      445.43      5.19 o 
   5   3  15       25.73       32.40      1.73 o 
   6   3  15      150.38      154.78      3.21 o 
   7   3  15       12.22       15.78      1.55 o 
   8   3  15        6.19        8.99      1.61 o 
   9   3  15        1.14        0.99      1.59 o 
  -9   4  15        7.99       10.95      1.58 o 
  -8   4  15       31.60       40.90      1.92 o 
  -7   4  15       44.33       45.84      1.66 o 
  -6   4  15        0.17        3.25      1.18 o 
  -5   4  15       72.20       65.07      1.75 o 
  -4   4  15       39.98       48.54      1.69 o 
  -3   4  15      274.28      283.26      3.74 o 
  -2   4  15      440.28      430.22      4.69 o 
  -1   4  15       16.73       26.20      1.57 o 
   0   4  15      251.14      219.28      3.22 o 
   1   4  15        4.68       17.84      1.31 o 
   2   4  15      410.96      415.72      4.76 o 
   3   4  15      246.02      252.31      3.08 o 
   4   4  15       77.68       83.08      2.26 o 
   5   4  15       56.32       57.01      2.42 o 
   6   4  15       18.38       22.62      1.79 o 
   7   4  15       75.60       77.09      3.25 o 
   8   4  15       31.45       32.66      2.43 o 
  -8   5  15       13.00        8.80      1.79 o 
  -7   5  15        0.36        1.99      1.40 o 
  -6   5  15       55.28       59.36      2.89 o 
  -5   5  15      236.04      224.78      3.22 o 
  -4   5  15       11.70        5.90      1.17 o 
  -3   5  15       88.18       93.29      2.36 o 
  -2   5  15      157.38      167.32      2.93 o 
  -1   5  15        8.60       12.73      1.36 o 
   0   5  15        1.06       -0.11      1.05 o 
   1   5  15       97.23       97.84      2.81 o 
   2   5  15       35.35       49.57      2.06 o 
   3   5  15       66.89       77.93      2.25 o 
   4   5  15       50.08       55.61      2.25 o 
   5   5  15        5.68        5.82      1.49 o 
   6   5  15      230.34      223.15      4.17 o 
   7   5  15       12.44       15.33      1.79 o 
  -7   6  15       34.48       34.41      2.35 o 
  -6   6  15       16.47       21.38      1.97 o 
  -5   6  15        0.00        0.67      1.50 o 
  -4   6  15       24.73       20.47      1.82 o 
  -3   6  15        2.05       -0.42      1.43 o 
  -2   6  15        3.84        5.25      1.37 o 
  -1   6  15      199.70      194.04      4.28 o 
   0   6  15       23.97       24.27      2.12 o 
   1   6  15        0.01       -0.11      1.87 o 
   2   6  15        3.00        2.68      1.49 o 
   3   6  15       60.86       80.19      3.15 o 
   4   6  15       10.31       15.41      1.81 o 
   5   6  15       14.46       17.05      1.80 o 
   6   6  15        0.51        0.62      1.49 o 
  -5   7  15       58.54       60.88      2.74 o 
  -4   7  15        6.16        6.92      1.75 o 
  -3   7  15       41.11       40.11      2.41 o 
  -2   7  15       26.79       39.63      2.03 o 
  -1   7  15       24.40       25.36      2.35 o 
   0   7  15        0.84       -1.72      1.72 o 
   1   7  15        5.19        2.11      1.75 o 
   2   7  15       10.94       11.77      2.07 o 
   3   7  15       30.63       45.48      2.82 o 
   4   7  15        0.25        0.71      1.76 o 
 -10   0  16      150.63      178.57      5.19 o 
  -8   0  16        0.57        1.92      1.38 o 
  -6   0  16      367.54      334.00      5.20 o 
  -4   0  16      172.39      208.77      3.60 o 
  -2   0  16      264.85      260.02      3.65 o 
   0   0  16     1398.62     1486.80     16.92 o 
   2   0  16     1371.35     1419.49     16.43 o 
   4   0  16        3.05        5.15      0.85 o 
   6   0  16      712.72      646.32     10.62 o 
   8   0  16        0.12       -1.89      1.89 o 
  10   0  16      419.91      383.50      9.31 o 
 -10   1  16       25.80       16.42      1.82 o 
  -9   1  16       87.16       78.66      2.56 o 
  -8   1  16        1.49        1.89      1.12 o 
  -7   1  16      282.12      256.07      3.17 o 
  -6   1  16       34.93       26.51      1.52 o 
  -5   1  16      267.54      223.47      2.83 o 
  -4   1  16       13.23       13.82      0.97 o 
  -3   1  16       21.05       37.95      1.29 o 
  -2   1  16        2.18        1.53      0.62 o 
  -1   1  16      291.64      292.40      4.51 o 
   0   1  16      612.91      688.08      5.52 o 
   1   1  16       36.75       47.04      1.30 o 
   2   1  16       48.39       68.99      1.50 o 
   3   1  16       94.16       98.40      1.52 o 
   4   1  16       63.39       70.05      1.80 o 
   5   1  16      892.47      824.28      7.68 o 
   6   1  16       11.35        8.55      1.32 o 
   7   1  16      148.59      164.69      3.34 o 
   8   1  16        4.46        7.32      1.48 o 
   9   1  16       47.10       47.05      2.30 o 
 -10   2  16        0.78        2.49      1.53 o 
  -9   2  16      134.27      114.12      2.72 o 
  -8   2  16      276.71      223.69      3.30 o 
  -7   2  16       92.03       89.75      2.47 o 
  -6   2  16      170.52      160.88      2.45 o 
  -5   2  16        1.27        0.66      0.84 o 
  -4   2  16       17.63       21.42      1.08 o 
  -3   2  16     1114.74     1026.10      7.84 o 
  -2   2  16      261.67      267.02      3.05 o 
  -1   2  16      577.74      566.98      5.42 o 
   0   2  16      266.90      299.83      3.40 o 
   1   2  16       11.43       35.14      1.55 o 
   2   2  16      120.52      131.92      2.29 o 
   3   2  16      113.31      113.77      1.95 o 
   4   2  16        9.07       17.26      1.05 o 
   5   2  16       73.48       77.16      2.06 o 
   6   2  16      143.70      131.83      2.97 o 
   7   2  16        0.19        2.30      1.48 o 
   8   2  16      116.45      124.91      3.27 o 
   9   2  16       16.67       24.01      2.63 o 
  -9   3  16        4.66        4.20      1.30 o 
  -8   3  16       62.55       60.54      2.03 o 
  -7   3  16       13.39       25.46      1.39 o 
  -6   3  16      161.98      145.39      2.40 o 
  -5   3  16       35.59       38.99      1.42 o 
  -4   3  16       22.34       31.47      1.36 o 
  -3   3  16        5.94        3.99      0.92 o 
  -2   3  16       23.59       19.06      1.21 o 
  -1   3  16      449.74      496.03      5.86 o 
   0   3  16        0.80        2.24      0.94 o 
   1   3  16        7.17       16.62      1.26 o 
   2   3  16       83.38       94.29      1.72 o 
   3   3  16      765.16      727.84      6.36 o 
   4   3  16      318.87      318.25      4.28 o 
   5   3  16      129.65      126.17      2.86 o 
   6   3  16      254.38      278.17      4.38 o 
   7   3  16       17.86       21.31      1.81 o 
   8   3  16        8.26        4.61      1.59 o 
   9   3  16        2.13       -1.65      1.65 o 
  -9   4  16       52.11       65.07      2.67 o 
  -8   4  16        0.07        4.17      1.27 o 
  -7   4  16        2.38        5.22      1.11 o 
  -6   4  16        4.78       15.64      1.30 o 
  -5   4  16       18.32       20.49      1.72 o 
  -4   4  16        5.51        9.01      1.20 o 
  -3   4  16      380.63      327.49      4.37 o 
  -2   4  16      448.17      457.48      5.43 o 
  -1   4  16      135.76      163.31      3.12 o 
   0   4  16        0.82        8.14      1.13 o 
   1   4  16        0.91        5.30      1.04 o 
   2   4  16      750.23      779.49      7.85 o 
   3   4  16      101.38      102.10      2.03 o 
   4   4  16       50.39       64.20      2.09 o 
   5   4  16       12.10       14.80      1.44 o 
   6   4  16      215.79      244.52      3.92 o 
   7   4  16      132.78      133.95      3.07 o 
   8   4  16       43.34       54.86      2.88 o 
  -8   5  16        4.60        6.42      1.77 o 
  -7   5  16        8.37        9.96      1.60 o 
  -6   5  16       16.62       20.78      1.57 o 
  -5   5  16      511.94      453.83      4.83 o 
  -4   5  16       48.28       50.82      1.89 o 
  -3   5  16        4.03        3.86      1.22 o 
  -2   5  16      113.46      103.79      3.11 o 
  -1   5  16        0.92       -0.17      0.83 o 
   0   5  16       52.00       48.34      1.73 o 
   1   5  16       34.89       42.05      2.00 o 
   2   5  16        0.64        0.04      1.20 o 
   3   5  16      125.75      126.93      3.61 o 
   4   5  16       27.77       27.20      1.91 o 
   5   5  16       58.23       58.77      2.41 o 
   6   5  16       35.54       33.52      2.06 o 
   7   5  16       18.93       17.11      1.86 o 
  -6   6  16       52.29       54.12      4.55 o 
  -5   6  16       14.53       23.53      1.97 o 
  -4   6  16        3.15       10.15      1.62 o 
  -3   6  16        3.32        3.94      1.53 o 
  -2   6  16      229.15      228.53      3.97 o 
  -1   6  16       41.74       37.57      2.84 o 
   0   6  16        2.37        1.29      1.55 o 
   1   6  16        8.10        7.60      2.14 o 
   2   6  16      194.53      188.23      4.41 o 
   3   6  16       31.69       33.38      2.59 o 
   4   6  16       12.22       14.19      1.86 o 
   5   6  16       22.92       33.61      2.12 o 
   6   6  16        1.03        2.32      1.57 o 
  -4   7  16        0.44        1.87      1.64 o 
  -3   7  16        7.73        6.41      1.80 o 
  -2   7  16        1.39        1.55      1.35 o 
  -1   7  16       52.10       58.71      2.99 o 
   0   7  16        1.16        1.23      1.78 o 
   1   7  16       31.26       33.18      2.48 o 
   2   7  16        7.33       14.11      2.10 o 
   3   7  16       21.18       19.87      3.62 o 
   4   7  16        9.27        5.81      2.56 o 
  -9   0  17       77.23       73.68      3.60 o 
  -7   0  17      268.34      245.27      4.19 o 
  -5   0  17      149.14      155.97      3.34 o 
  -3   0  17      657.83      693.25      7.90 o 
  -1   0  17     1506.49     1511.59     15.12 o 
   1   0  17      855.52      918.02     10.05 o 
   3   0  17       50.51       43.67      2.03 o 
   5   0  17     2449.94     2313.33     44.00 o 
   7   0  17      343.50      283.38      6.91 o 
   9   0  17      165.30      151.54      6.69 o 
 -10   1  17        4.55        3.55      1.56 o 
  -9   1  17        0.02        0.57      1.32 o 
  -8   1  17      422.80      383.48      4.42 o 
  -7   1  17      367.81      393.48      4.12 o 
  -6   1  17       86.52       75.93      1.90 o 
  -5   1  17        3.32        2.47      0.95 o 
  -4   1  17       24.25       33.52      1.42 o 
  -3   1  17        0.01        0.79      0.79 o 
  -2   1  17       98.18       75.26      1.46 o 
  -1   1  17      209.12      251.32      3.29 o 
   0   1  17      210.00      202.60      2.40 o 
   1   1  17       19.70       35.40      1.20 o 
   2   1  17      204.43      193.35      2.33 o 
   3   1  17      935.03      933.42      6.91 o 
   4   1  17      234.99      234.19      2.79 o 
   5   1  17       86.02       90.57      2.56 o 
   6   1  17      213.49      212.98      4.08 o 
   7   1  17        0.01        2.80      1.51 o 
   8   1  17        8.90       11.22      1.79 o 
   9   1  17       47.70       46.76      2.98 o 
 -10   2  17        0.65       -0.59      1.49 o 
  -9   2  17       36.53       48.80      2.07 o 
  -8   2  17       56.35       56.24      1.93 o 
  -7   2  17      610.65      560.45      5.23 o 
  -6   2  17        0.10       -0.77      1.20 o 
  -5   2  17      120.97      139.63      2.24 o 
  -4   2  17        2.66        3.46      0.84 o 
  -3   2  17      464.77      500.84      4.58 o 
  -2   2  17      589.28      528.41      4.63 o 
  -1   2  17       78.38       83.71      1.87 o 
   0   2  17      140.35      127.18      2.04 o 
   1   2  17       25.08       23.67      1.01 o 
   2   2  17      299.23      352.92      3.66 o 
   3   2  17      201.07      205.65      2.78 o 
   4   2  17       13.03       12.58      1.04 o 
   5   2  17     1257.60     1247.92     10.63 o 
   6   2  17       55.21       54.18      2.15 o 
   7   2  17      137.37      139.84      3.79 o 
   8   2  17       30.15       28.92      2.79 o 
   9   2  17        2.67        0.34      1.52 o 
  -9   3  17       88.41      102.89      2.56 o 
  -8   3  17        7.38        1.73      1.24 o 
  -7   3  17       23.20       33.80      1.62 o 
  -6   3  17       10.05        8.04      1.08 o 
  -5   3  17        2.36        2.23      1.02 o 
  -4   3  17        0.02        0.27      0.94 o 
  -3   3  17      131.12      118.54      2.12 o 
  -2   3  17        5.98        5.77      1.07 o 
  -1   3  17        4.88        7.78      1.57 o 
   0   3  17      511.70      527.54      5.32 o 
   1   3  17     1879.01     1773.42     12.27 o 
   2   3  17       25.51       27.49      1.41 o 
   3   3  17      134.83      121.36      2.71 o 
   4   3  17     1028.09     1013.32      8.94 o 
   5   3  17      171.45      137.31      2.98 o 
   6   3  17       36.20       39.15      2.04 o 
   7   3  17      190.83      186.28      3.87 o 
   8   3  17        9.24       16.53      1.87 o 
   9   3  17       24.24       31.71      2.32 o 
  -8   4  17       70.43       72.54      2.20 o 
  -7   4  17        0.56        1.25      1.18 o 
  -6   4  17       13.91       11.62      1.38 o 
  -5   4  17       17.27       16.11      1.31 o 
  -4   4  17      478.84      436.79      5.04 o 
  -3   4  17       21.83       30.54      1.73 o 
  -2   4  17      230.03      229.00      3.31 o 
  -1   4  17        1.53        3.96      1.10 o 
   0   4  17        6.42        6.57      1.13 o 
   1   4  17       95.61       89.47      2.10 o 
   2   4  17       83.15       89.36      1.93 o 
   3   4  17        0.16        0.80      1.02 o 
   4   4  17        0.80        0.15      1.12 o 
   5   4  17      176.62      157.39      3.09 o 
   6   4  17      120.70      139.29      3.05 o 
   7   4  17       31.24       26.77      1.96 o 
   8   4  17       47.14       55.68      2.90 o 
  -7   5  17       30.94       38.52      2.54 o 
  -6   5  17       34.45       34.86      1.70 o 
  -5   5  17        5.57        6.48      1.32 o 
  -4   5  17       39.97       29.06      1.62 o 
  -3   5  17      156.11      133.55      2.83 o 
  -2   5  17       12.59        8.30      1.20 o 
  -1   5  17       95.81       91.99      2.24 o 
   0   5  17       91.41       88.48      2.38 o 
   1   5  17       87.11       66.79      2.35 o 
   2   5  17       31.31       26.62      1.76 o 
   3   5  17       61.90       55.59      2.06 o 
   4   5  17       36.28       38.52      2.07 o 
   5   5  17      128.07      132.55      3.25 o 
   6   5  17       15.35       23.80      2.26 o 
   7   5  17       39.82       49.57      2.49 o 
  -6   6  17        9.37       21.40      2.08 o 
  -5   6  17       91.66       94.75      2.84 o 
  -4   6  17       39.37       34.33      2.03 o 
  -3   6  17        9.68       12.80      1.73 o 
  -2   6  17       10.03       15.13      1.57 o 
  -1   6  17       65.91       61.17      4.64 o 
   0   6  17        3.20        2.43      1.67 o 
   1   6  17      391.31      342.93      6.11 o 
   2   6  17       41.23       50.14      2.74 o 
   3   6  17       11.08       10.37      1.95 o 
   4   6  17       21.52       19.99      2.06 o 
   5   6  17        0.14        0.55      1.45 o 
  -4   7  17        0.41       -0.90      1.55 o 
  -3   7  17       22.82       17.32      2.09 o 
  -2   7  17        2.51        0.87      1.47 o 
  -1   7  17        0.29       -0.89      1.64 o 
   0   7  17       12.41       10.57      1.98 o 
   1   7  17       15.42       14.04      2.11 o 
   2   7  17        0.65        2.91      1.88 o 
   3   7  17       14.45       16.60      2.36 o 
 -10   0  18       76.05       92.38      4.34 o 
  -8   0  18        0.01       -1.06      1.52 o 
  -6   0  18      141.94      132.66      4.54 o 
  -4   0  18       38.71       42.05      1.90 o 
  -2   0  18        1.21        6.70      1.19 o 
   0   0  18      445.68      464.57      6.43 o 
   2   0  18      201.57      193.83      4.02 o 
   4   0  18      956.24      947.57     10.55 o 
   6   0  18      580.14      536.05      9.90 o 
   8   0  18        4.61        3.97      2.22 o 
 -10   1  18       35.51       48.71      2.58 o 
  -9   1  18       21.18       34.91      1.87 o 
  -8   1  18      101.52      107.74      2.26 o 
  -7   1  18        9.80       11.00      1.20 o 
  -6   1  18       63.14       63.42      1.81 o 
  -5   1  18      408.64      381.08      4.08 o 
  -4   1  18      178.82      175.61      2.34 o 
  -3   1  18       74.46       77.32      1.88 o 
  -2   1  18       10.94       14.90      1.14 o 
  -1   1  18      619.30      625.99      5.19 o 
   0   1  18        5.73       12.73      1.65 o 
   1   1  18      306.06      304.71      3.36 o 
   2   1  18      150.80      139.81      2.02 o 
   3   1  18       89.54       85.73      2.18 o 
   4   1  18       48.25       64.15      1.60 o 
   5   1  18       21.25       27.26      1.61 o 
   6   1  18        4.38        7.17      1.49 o 
   7   1  18      655.28      629.21      8.14 o 
   8   1  18        3.39       -0.52      1.64 o 
   9   1  18       47.79       59.58      3.34 o 
  -9   2  18       47.09       47.10      2.08 o 
  -8   2  18        1.85        2.74      1.21 o 
  -7   2  18        3.97        3.57      1.06 o 
  -6   2  18       19.54       15.53      1.25 o 
  -5   2  18      369.05      364.90      3.75 o 
  -4   2  18        0.01       -0.87      0.87 o 
  -3   2  18      205.77      201.55      2.65 o 
  -2   2  18        5.99       13.00      0.96 o 
  -1   2  18      131.77      136.08      2.35 o 
   0   2  18        8.67       11.25      0.95 o 
   1   2  18       20.98       19.95      1.05 o 
   2   2  18        1.75        1.63      0.77 o 
   3   2  18      137.50      145.88      2.27 o 
   4   2  18       63.83       58.15      1.59 o 
   5   2  18      106.61      106.79      2.85 o 
   6   2  18      104.84       92.06      2.50 o 
   7   2  18      101.03      104.34      3.24 o 
   8   2  18        3.13        5.13      1.69 o 
   9   2  18       19.01       23.30      2.20 o 
  -9   3  18       50.82       60.81      2.33 o 
  -8   3  18       29.22       28.07      1.65 o 
  -7   3  18       30.65       28.68      1.48 o 
  -6   3  18       10.48        9.37      1.20 o 
  -5   3  18       14.81       14.37      1.23 o 
  -4   3  18        0.55       -0.34      1.04 o 
  -3   3  18      136.24      149.24      2.58 o 
  -2   3  18      520.45      497.56      5.30 o 
  -1   3  18       93.63       79.91      2.10 o 
   0   3  18      602.58      582.84      5.40 o 
   1   3  18      175.15      159.66      2.58 o 
   2   3  18        6.33        2.46      1.07 o 
   3   3  18      515.08      467.47      4.87 o 
   4   3  18       58.71       59.82      2.00 o 
   5   3  18       32.17       32.74      1.73 o 
   6   3  18        5.95       10.85      1.56 o 
   7   3  18       51.37       55.64      2.45 o 
   8   3  18       30.76       28.55      2.28 o 
  -8   4  18       16.32       27.05      1.94 o 
  -7   4  18       13.59       16.48      1.44 o 
  -6   4  18      139.92      102.80      2.32 o 
  -5   4  18        0.80        3.57      1.10 o 
  -4   4  18      639.20      605.67      8.30 o 
  -3   4  18       11.59       11.80      1.47 o 
  -2   4  18       23.96       33.14      1.59 o 
  -1   4  18      186.20      169.67      2.97 o 
   0   4  18       11.59       13.93      1.27 o 
   1   4  18      199.19      194.32      3.62 o 
   2   4  18      229.82      231.27      3.02 o 
   3   4  18       39.57       36.90      1.52 o 
   4   4  18       10.49       14.04      1.41 o 
   5   4  18        1.84        1.49      1.22 o 
   6   4  18      315.28      294.35      4.43 o 
   7   4  18       79.92       77.36      3.14 o 
   8   4  18        5.85        2.73      1.73 o 
  -7   5  18        0.38        2.37      1.42 o 
  -6   5  18        0.08       -1.19      1.19 o 
  -5   5  18       39.21       47.77      2.11 o 
  -4   5  18        9.20       14.67      1.63 o 
  -3   5  18      102.74       85.99      2.37 o 
  -2   5  18       48.05       46.21      1.78 o 
  -1   5  18       20.06       17.85      1.72 o 
   0   5  18        5.17        5.49      1.46 o 
   1   5  18       40.87       45.58      2.09 o 
   2   5  18       85.59       79.56      2.29 o 
   3   5  18        2.69        2.94      1.27 o 
   4   5  18        4.55        1.87      1.38 o 
   5   5  18      168.08      175.93      3.72 o 
   6   5  18      243.64      247.74      4.49 o 
   7   5  18      119.21      127.97      3.48 o 
  -6   6  18        0.66       -0.62      1.64 o 
  -5   6  18        5.67       18.96      1.89 o 
  -4   6  18       21.33       23.95      1.91 o 
  -3   6  18        6.79        8.57      1.69 o 
  -2   6  18        9.83        6.45      1.44 o 
  -1   6  18        6.36        4.91      2.00 o 
   0   6  18        8.43       10.52      1.90 o 
   1   6  18        4.73        3.61      1.76 o 
   2   6  18      140.48      116.22      3.67 o 
   3   6  18       37.75       39.21      2.42 o 
   4   6  18        0.77        1.47      1.59 o 
   5   6  18       32.99       35.68      2.23 o 
  -3   7  18       24.28       22.68      2.30 o 
  -2   7  18       60.83       67.45      2.96 o 
  -1   7  18       17.11       19.32      2.30 o 
   0   7  18        8.88        6.13      1.99 o 
   1   7  18        1.71        3.00      1.86 o 
   2   7  18        9.21        7.95      2.06 o 
   3   7  18        0.01       -0.86      2.36 o 
  -9   0  19        2.64        4.00      2.49 o 
  -7   0  19      105.05       80.71      2.66 o 
  -5   0  19     1191.77     1192.36     13.76 o 
  -3   0  19      327.56      363.29      5.09 o 
  -1   0  19      293.86      314.98      4.10 o 
   1   0  19      137.72      132.84      2.48 o 
   3   0  19      179.46      183.80      4.09 o 
   5   0  19        0.02       -2.22      2.22 o 
   7   0  19        3.08       -0.56      3.43 o 
   9   0  19      449.38      413.62     12.71 o 
 -10   1  19       17.90       19.61      2.07 o 
  -9   1  19       34.96       38.15      1.94 o 
  -8   1  19       51.30       48.16      1.76 o 
  -7   1  19      481.89      465.42      5.30 o 
  -6   1  19      138.19      133.52      2.43 o 
  -5   1  19      654.56      652.59      5.79 o 
  -4   1  19     1051.76      971.96      7.26 o 
  -3   1  19        3.62        1.23      0.83 o 
  -2   1  19      256.02      246.82      2.83 o 
  -1   1  19      286.27      304.40      3.17 o 
   0   1  19      783.75      752.83      6.15 o 
   1   1  19      785.95      801.31      6.84 o 
   2   1  19      286.12      282.95      3.05 o 
   3   1  19      340.99      322.42      3.42 o 
   4   1  19      106.01      112.41      2.02 o 
   5   1  19       31.07       34.21      1.75 o 
   6   1  19       54.92       55.46      2.37 o 
   7   1  19        2.45        1.72      1.68 o 
   8   1  19        0.20       -0.45      1.74 o 
   9   1  19       18.52       21.53      2.51 o 
  -9   2  19        0.00        3.41      1.39 o 
  -8   2  19       18.77       20.46      1.52 o 
  -7   2  19       22.37       12.01      1.24 o 
  -6   2  19       21.12       24.22      1.32 o 
  -5   2  19        4.01        3.67      1.03 o 
  -4   2  19       76.74       69.19      1.81 o 
  -3   2  19      183.77      176.78      2.53 o 
  -2   2  19      205.38      192.70      2.74 o 
  -1   2  19      191.48      232.59      3.15 o 
   0   2  19       13.23       13.58      1.20 o 
   1   2  19       31.01       31.04      1.22 o 
   2   2  19       25.90       20.32      1.25 o 
   3   2  19        3.28        0.86      0.89 o 
   4   2  19      282.52      278.43      3.34 o 
   5   2  19      209.60      201.42      3.17 o 
   6   2  19        6.82       10.10      1.39 o 
   7   2  19       20.18       15.82      2.43 o 
   8   2  19        6.57        5.78      1.89 o 
   9   2  19       18.49       19.44      2.05 o 
  -9   3  19        4.56        4.04      1.37 o 
  -8   3  19       67.84       66.60      2.15 o 
  -7   3  19       51.92       57.92      2.96 o 
  -6   3  19       19.93       24.98      1.51 o 
  -5   3  19        0.77        3.46      1.08 o 
  -4   3  19      362.36      364.63      4.03 o 
  -3   3  19      316.09      290.96      3.68 o 
  -2   3  19      187.45      179.31      3.17 o 
  -1   3  19      221.32      193.34      3.16 o 
   0   3  19      142.44      151.92      2.43 o 
   1   3  19      105.92      104.55      2.56 o 
   2   3  19      188.00      202.08      3.16 o 
   3   3  19      345.43      344.39      3.95 o 
   4   3  19      150.33      147.47      2.75 o 
   5   3  19        0.75        1.35      1.14 o 
   6   3  19        1.48        2.19      1.34 o 
   7   3  19       33.48       34.14      2.13 o 
   8   3  19       31.82       27.79      2.16 o 
  -8   4  19        0.53       -0.55      1.32 o 
  -7   4  19       72.29       76.10      2.09 o 
  -6   4  19        1.26        0.79      1.13 o 
  -5   4  19       12.80       22.23      1.55 o 
  -4   4  19      159.02      163.21      3.04 o 
  -3   4  19      356.83      321.38      4.64 o 
  -2   4  19       78.80       73.32      2.23 o 
  -1   4  19        2.08        3.16      1.17 o 
   0   4  19      114.51      117.85      2.76 o 
   1   4  19       65.12       73.13      2.53 o 
   2   4  19       15.77       11.88      1.27 o 
   3   4  19        4.02        4.15      1.08 o 
   4   4  19        3.87        0.00      1.11 o 
   5   4  19        0.01        1.48      1.22 o 
   6   4  19      108.47       98.49      2.72 o 
   7   4  19       85.44       85.97      2.73 o 
  -7   5  19       79.23       74.92      2.64 o 
  -6   5  19        3.76        3.12      1.36 o 
  -5   5  19       17.12       23.11      1.67 o 
  -4   5  19       59.83       76.16      2.24 o 
  -3   5  19       10.58        9.86      1.39 o 
  -2   5  19       24.98       30.77      1.61 o 
  -1   5  19       32.51       33.33      1.68 o 
   0   5  19       24.86       29.28      1.94 o 
   1   5  19      266.71      246.35      4.32 o 
   2   5  19        0.08       -0.60      1.21 o 
   3   5  19        0.32       -0.12      1.08 o 
   4   5  19       19.19       21.68      1.79 o 
   5   5  19        4.09        0.15      1.39 o 
   6   5  19      104.12      111.27      3.21 o 
  -5   6  19        1.63        3.62      1.57 o 
  -4   6  19        0.20        5.35      1.56 o 
  -3   6  19      254.67      246.05      4.51 o 
  -2   6  19        7.60        6.70      1.44 o 
  -1   6  19       41.87       45.69      3.80 o 
   0   6  19        5.86       10.06      1.95 o 
   1   6  19        5.71        3.12      1.77 o 
   2   6  19       12.77       17.00      2.06 o 
   3   6  19       13.07       15.19      1.97 o 
   4   6  19       26.82       27.58      2.30 o 
   5   6  19        0.13       -1.42      1.48 o 
  -3   7  19        0.29       -1.78      1.78 o 
  -2   7  19       26.68       29.05      2.64 o 
  -1   7  19       36.53       32.47      2.62 o 
   0   7  19        0.02       -1.69      1.69 o 
   1   7  19       11.41        7.56      2.00 o 
   2   7  19       23.75       33.46      2.71 o 
  -8   0  20       65.88       62.82      2.96 o 
  -6   0  20      345.62      371.65      5.29 o 
  -4   0  20      561.84      568.42      7.22 o 
  -2   0  20      871.27      799.92     11.12 o 
   0   0  20       48.21       35.50      2.16 o 
   2   0  20      116.99      133.42      3.55 o 
   4   0  20        7.49        6.64      1.63 o 
   6   0  20        0.55       -0.02      2.69 o 
   8   0  20       59.89       54.64      5.01 o 
  -9   1  20       13.67       18.68      1.69 o 
  -8   1  20        2.91        1.90      1.11 o 
  -7   1  20       78.54       66.45      1.91 o 
  -6   1  20       11.49       11.54      1.22 o 
  -5   1  20       22.15       28.90      1.38 o 
  -4   1  20       30.81       42.73      1.41 o 
  -3   1  20       19.26       26.98      1.25 o 
  -2   1  20       98.38       85.86      1.78 o 
  -1   1  20      222.32      264.88      3.10 o 
   0   1  20        6.60       11.80      1.06 o 
   1   1  20       94.01      113.58      2.06 o 
   2   1  20       37.98       51.93      1.67 o 
   3   1  20       87.38       88.16      1.97 o 
   4   1  20      395.35      385.88      5.05 o 
   5   1  20      206.25      194.02      3.44 o 
   6   1  20       63.14       52.72      5.45 o 
   7   1  20       43.93       46.03      2.68 o 
   8   1  20        0.13       -1.67      1.67 o 
   9   1  20       34.79       32.94      3.29 o 
  -9   2  20       47.28       61.58      2.34 o 
  -8   2  20      102.88       81.73      2.34 o 
  -7   2  20       21.83       27.01      1.47 o 
  -6   2  20       35.92       32.46      1.79 o 
  -5   2  20        7.09        9.06      1.16 o 
  -4   2  20        3.92        3.92      1.02 o 
  -3   2  20        4.53       12.66      2.53 o 
  -2   2  20      613.22      522.62      5.14 o 
  -1   2  20        1.01       -0.47      0.77 o 
   0   2  20        2.03        0.57      0.98 o 
   1   2  20       18.48       22.76      1.73 o 
   2   2  20      107.68       88.14      2.02 o 
   3   2  20        2.49        0.39      0.87 o 
   4   2  20       44.84       52.43      1.64 o 
   5   2  20       68.66       62.42      2.11 o 
   6   2  20       31.05       32.11      2.25 o 
   7   2  20       95.75       96.76      3.15 o 
   8   2  20        0.14        3.17      1.84 o 
  -9   3  20        7.15        5.40      1.43 o 
  -8   3  20       14.79       18.99      1.67 o 
  -7   3  20       17.41       13.28      1.38 o 
  -6   3  20       54.56       42.72      2.04 o 
  -5   3  20      148.47      164.02      2.75 o 
  -4   3  20      219.42      200.97      3.15 o 
  -3   3  20       56.01       54.31      1.80 o 
  -2   3  20      880.41      880.46      8.73 o 
  -1   3  20      116.09       95.09      2.34 o 
   0   3  20      117.88      135.44      2.34 o 
   1   3  20      202.40      182.67      3.40 o 
   2   3  20       49.44       60.82      1.91 o 
   3   3  20        1.96        4.16      1.08 o 
   4   3  20       71.35       74.32      2.13 o 
   5   3  20       15.78       16.68      1.95 o 
   6   3  20        5.00        6.30      1.46 o 
   7   3  20       76.54       65.76      3.07 o 
   8   3  20        9.85       11.81      1.90 o 
  -8   4  20       15.77       11.59      1.51 o 
  -7   4  20        2.17        1.13      1.19 o 
  -6   4  20      112.98      114.06      2.49 o 
  -5   4  20      243.30      244.81      3.61 o 
  -4   4  20       87.68       90.16      2.44 o 
  -3   4  20        0.33        2.71      1.23 o 
  -2   4  20      857.17      797.04      8.07 o 
  -1   4  20      284.00      268.90      3.88 o 
   0   4  20       88.45       75.78      2.62 o 
   1   4  20       80.69       80.03      2.59 o 
   2   4  20      745.21      721.64      6.72 o 
   3   4  20      427.36      365.28      4.31 o 
   4   4  20        1.32       -1.09      1.09 o 
   5   4  20       11.66       16.81      2.08 o 
   6   4  20        0.23        2.52      1.37 o 
   7   4  20        4.18        2.70      1.65 o 
  -7   5  20        2.28        5.01      1.61 o 
  -6   5  20       20.13       12.61      1.55 o 
  -5   5  20       64.06       66.42      2.39 o 
  -4   5  20       58.71       61.57      2.14 o 
  -3   5  20        5.52        6.76      1.34 o 
  -2   5  20       15.47       18.68      1.44 o 
  -1   5  20      179.33      165.18      3.52 o 
   0   5  20      236.77      247.31      4.32 o 
   1   5  20       68.49       68.82      2.55 o 
   2   5  20        3.92        0.55      1.35 o 
   3   5  20       15.19       21.45      2.14 o 
   4   5  20       28.39       33.18      1.90 o 
   5   5  20        4.52        2.80      1.50 o 
   6   5  20      106.40      125.29      3.41 o 
  -5   6  20       14.95       22.46      1.92 o 
  -4   6  20       61.54       65.98      2.45 o 
  -3   6  20        4.58       16.85      2.27 o 
  -2   6  20        7.84       11.40      1.59 o 
  -1   6  20       55.04       62.23      4.18 o 
   0   6  20        3.53        4.48      1.70 o 
   1   6  20        0.05        1.66      1.69 o 
   2   6  20       28.47       27.23      2.36 o 
   3   6  20        2.32        0.65      1.69 o 
   4   6  20        4.21        0.36      1.60 o 
  -2   7  20        1.80        5.74      2.05 o 
  -1   7  20       18.18       23.61      2.47 o 
   0   7  20        6.17        2.83      2.63 o 
   1   7  20        2.30        3.18      1.96 o 
  -9   0  21        0.01       -0.61      2.46 o 
  -7   0  21       23.03       20.05      2.04 o 
  -5   0  21      125.34      113.10      2.85 o 
  -3   0  21     1802.78     1760.79     16.90 o 
  -1   0  21       35.69       23.66      1.46 o 
   1   0  21      236.93      232.11      4.23 o 
   3   0  21       72.85       66.19      2.79 o 
   5   0  21      470.29      432.32     11.41 o 
   7   0  21        9.16        7.07      5.10 o 
  -9   1  21       50.56       58.09      2.15 o 
  -8   1  21       88.10      100.93      2.31 o 
  -7   1  21       31.31       27.37      1.46 o 
  -6   1  21      230.33      205.12      3.00 o 
  -5   1  21      830.50      784.62      7.48 o 
  -4   1  21       37.27       47.80      1.69 o 
  -3   1  21       49.92       66.54      2.37 o 
  -2   1  21      250.95      199.88      2.90 o 
  -1   1  21        0.49        2.99      1.99 o 
   0   1  21        2.12        3.13      0.91 o 
   1   1  21       19.36       23.91      1.21 o 
   2   1  21      160.02      159.52      2.37 o 
   3   1  21      148.23      147.96      2.47 o 
   4   1  21      569.73      545.26      5.45 o 
   5   1  21        0.10        0.61      1.42 o 
   6   1  21       52.67       55.80      3.07 o 
   7   1  21       25.72       27.69      2.42 o 
   8   1  21       19.83       10.50      2.16 o 
  -9   2  21       70.45       55.92      2.30 o 
  -8   2  21       21.56       23.44      1.51 o 
  -7   2  21       20.26       23.86      1.53 o 
  -6   2  21       20.98       20.71      1.42 o 
  -5   2  21      134.08      131.34      2.44 o 
  -4   2  21        0.09        2.73      1.03 o 
  -3   2  21     1455.35     1407.92     11.22 o 
  -2   2  21       19.08       25.84      1.39 o 
  -1   2  21       15.45       10.92      1.08 o 
   0   2  21       13.69       19.15      1.10 o 
   1   2  21        5.09        2.70      0.96 o 
   2   2  21       37.66       38.00      1.51 o 
   3   2  21      456.87      424.13      4.65 o 
   4   2  21        1.03        1.21      0.96 o 
   5   2  21       23.08       20.52      1.67 o 
   6   2  21      153.14      163.77      3.87 o 
   7   2  21        4.08       13.78      2.29 o 
   8   2  21       19.75       26.53      3.39 o 
  -8   3  21      189.23      178.46      3.44 o 
  -7   3  21       56.51       60.94      2.06 o 
  -6   3  21       17.68       14.49      1.34 o 
  -5   3  21        7.30        7.34      1.18 o 
  -4   3  21      133.04      149.55      2.77 o 
  -3   3  21       33.80       39.30      1.94 o 
  -2   3  21       81.41       78.35      3.03 o 
  -1   3  21      228.91      229.48      3.57 o 
   0   3  21       43.21       45.37      1.86 o 
   1   3  21      319.04      319.31      4.47 o 
   2   3  21       61.14       54.56      1.87 o 
   3   3  21      686.03      683.78      6.76 o 
   4   3  21        0.00       -0.66      1.05 o 
   5   3  21        0.08       -1.02      1.13 o 
   6   3  21       31.79       32.76      2.42 o 
   7   3  21       59.55       70.37      3.49 o 
   8   3  21       47.11       55.57      2.71 o 
  -8   4  21       26.66       22.71      1.74 o 
  -7   4  21        6.76       14.11      1.49 o 
  -6   4  21        1.37        3.28      1.32 o 
  -5   4  21      139.59      136.55      2.88 o 
  -4   4  21       53.59       55.09      2.35 o 
  -3   4  21       96.18      114.21      2.63 o 
  -2   4  21      209.33      208.39      3.66 o 
  -1   4  21       13.04       13.74      1.41 o 
   0   4  21       19.56       16.63      1.82 o 
   1   4  21       72.16       69.45      2.50 o 
   2   4  21      126.77      141.24      2.69 o 
   3   4  21       27.11       38.00      1.65 o 
   4   4  21        3.22        2.49      1.21 o 
   5   4  21        1.81        3.95      1.35 o 
   6   4  21       82.61       94.36      2.82 o 
   7   4  21        2.61        5.36      1.76 o 
  -6   5  21       45.14       51.18      2.20 o 
  -5   5  21        3.08        4.60      1.34 o 
  -4   5  21       16.31       15.35      1.51 o 
  -3   5  21      124.13      140.69      3.78 o 
  -2   5  21        0.11       -0.45      1.22 o 
  -1   5  21        0.28        2.28      1.63 o 
   0   5  21       81.29       80.60      3.01 o 
   1   5  21       30.48       35.58      2.26 o 
   2   5  21       59.26       72.28      2.47 o 
   3   5  21        6.24        8.40      1.72 o 
   4   5  21       42.57       55.34      2.23 o 
   5   5  21       17.44       25.10      1.87 o 
   6   5  21      107.82      103.33      3.23 o 
  -5   6  21       56.57       53.29      2.99 o 
  -4   6  21      177.67      171.36      3.33 o 
  -3   6  21        3.58        7.19      1.52 o 
  -2   6  21        5.39        1.58      1.45 o 
  -1   6  21       53.19       65.75      3.71 o 
   0   6  21       31.55       40.61      2.30 o 
   1   6  21        9.85        6.83      1.88 o 
   2   6  21      124.14      133.42      4.02 o 
   3   6  21        7.97        1.64      1.74 o 
   4   6  21        9.26       15.13      2.13 o 
  -8   0  22        0.85        0.09      1.72 o 
  -6   0  22      712.79      767.95      8.78 o 
  -4   0  22      288.20      287.16      4.48 o 
  -2   0  22       39.51       37.79      2.03 o 
   0   0  22      345.09      322.80      6.66 o 
   2   0  22       10.80       10.80      2.83 o 
   4   0  22      764.07      737.23     12.32 o 
   6   0  22        0.02        1.10      2.82 o 
   8   0  22        1.43        3.79      4.72 o 
  -9   1  22       23.18       31.00      1.85 o 
  -8   1  22       32.11       38.54      1.72 o 
  -7   1  22        2.05        0.98      1.30 o 
  -6   1  22       54.62       64.05      1.90 o 
  -5   1  22        6.53       10.12      1.97 o 
  -4   1  22       74.03       79.80      2.07 o 
  -3   1  22      737.50      660.60      6.63 o 
  -2   1  22        9.38       10.28      1.32 o 
  -1   1  22     1893.44     1755.42     13.33 o 
   0   1  22      159.91      161.50      2.55 o 
   1   1  22       46.01       57.32      1.66 o 
   2   1  22       18.49       26.50      1.29 o 
   3   1  22        1.80        2.25      1.09 o 
   4   1  22        3.45        5.20      1.85 o 
   5   1  22      100.05      106.22      3.48 o 
   6   1  22        7.02        5.75      2.21 o 
   7   1  22        1.78        2.24      2.17 o 
   8   1  22       10.25        5.87      2.47 o 
  -9   2  22       12.57       11.80      1.68 o 
  -8   2  22       58.65       65.86      2.20 o 
  -7   2  22       68.30       69.49      2.16 o 
  -6   2  22       54.59       52.77      1.85 o 
  -5   2  22       11.43       13.08      1.68 o 
  -4   2  22      163.04      160.70      2.62 o 
  -3   2  22        0.13        3.03      1.10 o 
  -2   2  22       71.64       71.78      1.96 o 
  -1   2  22       37.01       34.68      1.37 o 
   0   2  22        0.66       -0.86      0.86 o 
   1   2  22       25.61       27.28      1.50 o 
   2   2  22       65.17       66.92      1.91 o 
   3   2  22      159.20      167.84      2.79 o 
   4   2  22      352.59      338.06      4.15 o 
   5   2  22       38.34       33.91      1.93 o 
   6   2  22       27.33       35.54      2.28 o 
   7   2  22       25.32       29.05      2.89 o 
   8   2  22        2.89        8.89      2.28 o 
  -8   3  22        1.94        3.77      1.81 o 
  -7   3  22       28.36       32.58      1.75 o 
  -6   3  22       29.93       26.00      1.59 o 
  -5   3  22       34.65       29.83      1.69 o 
  -4   3  22       58.45       65.35      2.08 o 
  -3   3  22      871.02      822.51      7.56 o 
  -2   3  22      236.90      238.29      3.83 o 
  -1   3  22        8.43        8.32      1.29 o 
   0   3  22        3.91       12.80      1.37 o 
   1   3  22       94.69       96.94      2.61 o 
   2   3  22      298.24      275.86      3.77 o 
   3   3  22        5.02        4.96      1.01 o 
   4   3  22       48.34       44.74      1.76 o 
   5   3  22      118.68      102.55      2.55 o 
   6   3  22        0.26       -1.09      1.40 o 
   7   3  22        1.36        2.50      1.72 o 
  -7   4  22        0.07       -1.31      1.31 o 
  -6   4  22       24.27       35.93      2.00 o 
  -5   4  22        2.65        5.99      1.34 o 
  -4   4  22      249.68      228.73      3.66 o 
  -3   4  22      165.82      120.18      2.69 o 
  -2   4  22       58.18       61.22      2.40 o 
  -1   4  22        2.46        3.90      1.42 o 
   0   4  22        0.04       -0.39      1.44 o 
   1   4  22       80.56       82.92      2.72 o 
   2   4  22      199.92      211.60      3.45 o 
   3   4  22       36.64       27.23      1.69 o 
   4   4  22      107.27       86.26      2.61 o 
   5   4  22       55.41       54.82      2.21 o 
   6   4  22       31.96       42.80      2.16 o 
  -6   5  22       25.39       19.62      2.04 o 
  -5   5  22        1.44       -1.00      1.29 o 
  -4   5  22        3.45        4.12      1.33 o 
  -3   5  22       21.57       20.50      1.67 o 
  -2   5  22       50.75       51.71      2.74 o 
  -1   5  22       68.58       62.15      3.31 o 
   0   5  22       40.46       41.17      3.97 o 
   1   5  22       37.72       32.16      2.12 o 
   2   5  22       90.30       82.67      2.44 o 
   3   5  22        0.01       -0.82      1.43 o 
   4   5  22        1.28        1.26      1.30 o 
   5   5  22        7.86        3.44      1.47 o 
  -4   6  22       40.29       44.98      2.13 o 
  -3   6  22        8.15        4.01      1.59 o 
  -2   6  22        0.56        0.51      1.67 o 
  -1   6  22       42.92       34.87      2.49 o 
   0   6  22        0.42        2.34      1.59 o 
   1   6  22        2.11        1.79      1.62 o 
   2   6  22       21.66       24.87      2.44 o 
   3   6  22        9.31       11.00      2.26 o 
  -9   0  23       36.94       38.52      2.75 o 
  -7   0  23      320.38      336.16      5.86 o 
  -5   0  23       22.85       33.83      1.99 o 
  -3   0  23      194.96      167.79      3.72 o 
  -1   0  23     1439.60     1262.04     13.51 o 
   1   0  23      503.11      452.87      6.36 o 
   3   0  23      302.16      282.88      5.61 o 
   5   0  23       35.89       33.69      4.15 o 
   7   0  23       76.63       80.96      8.33 o 
  -9   1  23        2.00        4.84      1.48 o 
  -8   1  23       28.03       35.09      1.69 o 
  -7   1  23       13.73       15.15      1.40 o 
  -6   1  23       53.63       55.42      2.26 o 
  -5   1  23       10.54       10.76      1.31 o 
  -4   1  23      403.03      381.49      4.38 o 
  -3   1  23       44.75       65.45      2.91 o 
  -2   1  23      650.45      646.50      6.08 o 
  -1   1  23      119.60      145.26      3.51 o 
   0   1  23       22.18       23.45      1.33 o 
   1   1  23        2.24        3.07      0.97 o 
   2   1  23        7.54        6.63      1.20 o 
   3   1  23      236.00      226.19      3.58 o 
   4   1  23       60.77       69.90      2.34 o 
   5   1  23       32.52       28.39      2.29 o 
   6   1  23       58.54       61.31      3.62 o 
   7   1  23       41.78       37.53      5.14 o 
   8   1  23       20.54       20.64      6.42 o 
  -8   2  23       76.04       72.09      2.29 o 
  -7   2  23       36.10       41.92      1.83 o 
  -6   2  23      148.49      160.08      2.84 o 
  -5   2  23       37.58       40.26      1.70 o 
  -4   2  23       70.39       74.28      2.10 o 
  -3   2  23        0.10        5.82      1.69 o 
  -2   2  23        0.06        5.71      1.15 o 
  -1   2  23      165.97      149.83      2.55 o 
   0   2  23       22.76       25.27      1.26 o 
   1   2  23        0.99        2.00      1.11 o 
   2   2  23       85.07       78.18      2.22 o 
   3   2  23       91.87       92.11      2.22 o 
   4   2  23        4.01        4.30      1.21 o 
   5   2  23       10.76        7.76      1.50 o 
   6   2  23        0.71        0.65      1.72 o 
   7   2  23      100.89      106.83      3.90 o 
  -8   3  23       34.06       44.29      2.18 o 
  -7   3  23        1.36        2.31      1.30 o 
  -6   3  23       74.19       69.33      3.41 o 
  -5   3  23        1.41       -0.76      1.18 o 
  -4   3  23       61.17       56.75      2.02 o 
  -3   3  23      208.84      233.41      3.45 o 
  -2   3  23      122.52      110.93      2.54 o 
  -1   3  23      298.21      313.48      4.38 o 
   0   3  23       63.55       56.05      2.36 o 
   1   3  23       60.71       71.18      2.36 o 
   2   3  23      255.46      264.07      4.03 o 
   3   3  23       42.55       57.70      1.92 o 
   4   3  23       37.73       32.31      1.64 o 
   5   3  23       33.10       24.68      2.10 o 
   6   3  23       11.81       11.33      1.70 o 
   7   3  23       17.47       25.42      2.35 o 
  -7   4  23        0.97        0.61      1.38 o 
  -6   4  23       54.18       52.23      2.20 o 
  -5   4  23        2.85        3.03      1.30 o 
  -4   4  23        4.88       10.98      1.52 o 
  -3   4  23       20.89       29.50      1.76 o 
  -2   4  23      368.51      354.66      5.20 o 
  -1   4  23      552.16      520.87      7.32 o 
   0   4  23       10.90        9.60      1.84 o 
   1   4  23      162.54      160.66      3.78 o 
   2   4  23       72.67       81.88      2.64 o 
   3   4  23       65.91       63.01      2.20 o 
   4   4  23        3.92        2.85      1.29 o 
   5   4  23       69.57       77.72      2.59 o 
   6   4  23       13.39       11.93      1.73 o 
  -6   5  23        1.11        2.03      1.46 o 
  -5   5  23       14.53        8.97      1.54 o 
  -4   5  23        1.46        1.06      1.37 o 
  -3   5  23       10.47       10.86      1.92 o 
  -2   5  23       46.32       39.59      2.52 o 
  -1   5  23       87.26       83.75      3.17 o 
   0   5  23        2.13        1.12      1.69 o 
   1   5  23       56.45       56.53      2.62 o 
   2   5  23        4.18        1.52      1.34 o 
   3   5  23       40.71       39.80      2.51 o 
   4   5  23       13.91       12.51      1.75 o 
   5   5  23        2.72        0.06      1.89 o 
  -3   6  23        1.29        1.09      1.60 o 
  -2   6  23        3.14        3.07      1.71 o 
  -1   6  23        3.27        4.51      1.75 o 
   0   6  23       35.05       31.25      2.28 o 
   1   6  23        9.44       14.95      1.91 o 
   2   6  23        2.06        2.17      1.83 o 
   3   6  23       36.73       51.15      3.61 o 
  -8   0  24       18.62       13.33      2.08 o 
  -6   0  24      191.33      174.50      4.09 o 
  -4   0  24     1229.57     1244.59     13.89 o 
  -2   0  24      344.28      324.65      5.70 o 
   0   0  24      676.09      730.69     15.85 o 
   2   0  24      182.75      179.09      6.63 o 
   4   0  24        9.89        3.09      1.48 o 
   6   0  24       57.65       63.22      9.20 o 
   8   0  24        1.87        3.08      3.66 o 
  -8   1  24        0.17        0.88      1.29 o 
  -7   1  24       19.60       13.11      1.52 o 
  -6   1  24        0.27        0.65      1.19 o 
  -5   1  24        5.55        3.48      1.20 o 
  -4   1  24       67.36       75.81      2.32 o 
  -3   1  24      589.94      575.54      6.66 o 
  -2   1  24        0.49        1.12      1.01 o 
  -1   1  24        3.04        1.40      0.82 o 
   0   1  24       14.73       13.43      1.28 o 
   1   1  24       14.38        8.31      1.04 o 
   2   1  24        8.70        8.20      1.25 o 
   3   1  24        3.72        4.33      1.19 o 
   4   1  24      122.03      127.61      3.46 o 
   5   1  24      207.84      193.62      5.55 o 
   6   1  24        0.40        4.01      2.97 o 
   7   1  24        1.89        3.44      2.50 o 
  -8   2  24       26.30       14.26      1.61 o 
  -7   2  24        0.93        2.46      1.26 o 
  -6   2  24       75.49       86.58      2.25 o 
  -5   2  24        8.29       11.32      1.38 o 
  -4   2  24        7.35       10.07      1.32 o 
  -3   2  24      120.89      113.13      2.45 o 
  -2   2  24      175.69      174.35      2.85 o 
  -1   2  24       79.55       77.13      1.96 o 
   0   2  24       15.42        9.18      1.19 o 
   1   2  24       40.67       37.21      1.72 o 
   2   2  24      196.40      184.63      3.20 o 
   3   2  24       55.00       57.76      1.77 o 
   4   2  24       79.70       83.34      2.39 o 
   5   2  24       30.71       29.33      2.21 o 
   6   2  24       29.06       32.19      3.23 o 
   7   2  24        7.87        6.09      2.05 o 
  -7   3  24        0.11        0.95      1.38 o 
  -6   3  24        3.50        6.26      1.39 o 
  -5   3  24        0.32       -1.14      1.14 o 
  -4   3  24       36.01       50.48      1.96 o 
  -3   3  24       55.34       62.53      2.03 o 
  -2   3  24        0.27        0.01      1.09 o 
  -1   3  24       37.14       37.57      2.03 o 
   0   3  24        6.54        4.15      1.44 o 
   1   3  24      193.40      195.42      3.58 o 
   2   3  24       58.74       62.97      2.14 o 
   3   3  24       99.58       95.37      2.33 o 
   4   3  24       44.27       48.56      2.07 o 
   5   3  24       20.36       21.65      1.87 o 
   6   3  24        0.08        0.25      1.78 o 
   7   3  24       21.86       20.01      3.32 o 
  -7   4  24       14.42       21.77      1.86 o 
  -6   4  24       15.49       27.73      1.86 o 
  -5   4  24        7.97       10.73      1.50 o 
  -4   4  24        9.28       13.53      1.56 o 
  -3   4  24       12.31       14.12      1.49 o 
  -2   4  24       26.08       29.13      2.07 o 
  -1   4  24      128.47      133.79      4.22 o 
   0   4  24       36.36       44.07      2.50 o 
   1   4  24        0.32        1.27      1.47 o 
   2   4  24        0.33       -0.50      1.31 o 
   3   4  24        4.23        7.79      1.51 o 
   4   4  24       88.09       81.10      2.49 o 
   5   4  24       54.05       50.30      2.22 o 
   6   4  24        0.16        1.55      1.51 o 
  -5   5  24       12.89        8.98      1.56 o 
  -4   5  24       20.53       17.72      1.75 o 
  -3   5  24       10.88       10.17      1.55 o 
  -2   5  24      125.79      120.37      4.44 o 
  -1   5  24       24.90       22.11      2.23 o 
   0   5  24        1.70       -0.44      1.65 o 
   1   5  24       44.89       44.94      2.40 o 
   2   5  24        0.76       -0.23      1.44 o 
   3   5  24        9.52        6.69      1.95 o 
   4   5  24       16.47       13.13      2.11 o 
  -3   6  24        0.24        0.34      1.59 o 
  -2   6  24       47.98       57.92      4.38 o 
  -1   6  24        0.01       -0.63      1.59 o 
   0   6  24        0.12        1.59      1.64 o 
   1   6  24       16.99       27.02      2.21 o 
   2   6  24       21.50       17.88      2.32 o 
  -7   0  25       25.18       29.67      2.42 o 
  -5   0  25       17.72       20.82      2.12 o 
  -3   0  25       18.53       17.59      1.83 o 
  -1   0  25       49.12       59.74      3.01 o 
   1   0  25        4.70        2.12      1.49 o 
   3   0  25      955.25      911.51     12.57 o 
   5   0  25        1.73        6.50      3.09 o 
   7   0  25       40.63       34.49      7.97 o 
  -8   1  25        8.46        3.64      1.46 o 
  -7   1  25       25.82       26.02      1.76 o 
  -6   1  25       23.83       30.58      1.77 o 
  -5   1  25       29.92       43.91      2.13 o 
  -4   1  25      368.72      381.72      4.85 o 
  -3   1  25       31.57       39.52      1.67 o 
  -2   1  25        1.25        2.69      1.15 o 
  -1   1  25       38.14       50.41      2.01 o 
   0   1  25      383.69      332.79      4.21 o 
   1   1  25       47.57       48.76      1.90 o 
   2   1  25       66.22       56.35      2.06 o 
   3   1  25       15.99       17.00      1.52 o 
   4   1  25        0.20        1.70      1.32 o 
   5   1  25        2.24        0.85      1.31 o 
   6   1  25       50.73       45.00      4.12 o 
   7   1  25        1.30       -1.37      2.43 o 
  -8   2  25       24.02       30.41      1.87 o 
  -7   2  25        0.01       -1.22      1.22 o 
  -6   2  25       37.73       33.91      1.71 o 
  -5   2  25      275.66      246.82      3.72 o 
  -4   2  25       59.97       65.29      2.09 o 
  -3   2  25        1.74        4.87      1.20 o 
  -2   2  25      179.90      154.01      2.73 o 
  -1   2  25       89.61       68.85      1.83 o 
   0   2  25       35.50       46.65      2.42 o 
   1   2  25        3.07        2.72      1.17 o 
   2   2  25      130.48      146.14      2.95 o 
   3   2  25        2.54        0.38      1.09 o 
   4   2  25       21.93       28.64      2.58 o 
   5   2  25       65.47       56.42      3.00 o 
   6   2  25        1.47        1.60      2.23 o 
   7   2  25        0.78        5.65      2.56 o 
  -7   3  25        1.01       -1.37      1.37 o 
  -6   3  25       18.93       24.53      1.75 o 
  -5   3  25       11.44       12.76      1.49 o 
  -4   3  25        2.64        1.56      1.21 o 
  -3   3  25       20.32       18.14      1.49 o 
  -2   3  25        0.02        0.53      1.09 o 
  -1   3  25        3.67        0.26      1.31 o 
   0   3  25       24.26       21.89      1.88 o 
   1   3  25       41.61       40.63      1.91 o 
   2   3  25        7.97       10.24      1.42 o 
   3   3  25      292.45      339.28      4.30 o 
   4   3  25        0.12        0.30      1.27 o 
   5   3  25       28.81       34.76      2.07 o 
   6   3  25        8.60        9.46      1.82 o 
  -6   4  25        0.01        0.16      1.40 o 
  -5   4  25        0.04       -1.25      1.25 o 
  -4   4  25        0.14        1.81      1.39 o 
  -3   4  25       77.41       62.47      2.51 o 
  -2   4  25       80.65       87.14      3.17 o 
  -1   4  25      250.50      244.99      5.71 o 
   0   4  25       23.32       18.85      2.05 o 
   1   4  25       74.01       78.10      2.85 o 
   2   4  25      132.14      129.36      3.09 o 
   3   4  25        3.81        4.67      1.19 o 
   4   4  25       76.72       76.09      2.39 o 
   5   4  25       13.28       30.23      1.95 o 
  -5   5  25        6.66        5.58      1.59 o 
  -4   5  25       47.48       59.06      2.42 o 
  -3   5  25       19.66       30.59      2.07 o 
  -2   5  25      158.37      161.58      4.19 o 
  -1   5  25      216.07      202.14      4.63 o 
   0   5  25       25.64       30.89      2.43 o 
   1   5  25       13.97        8.46      2.03 o 
   2   5  25        8.66        6.58      1.62 o 
   3   5  25       12.56       19.60      2.26 o 
   4   5  25       42.31       39.27      2.59 o 
  -1   6  25       13.74       10.16      1.78 o 
   0   6  25       82.92       91.27      3.17 o 
  -8   0  26        9.25        8.04      2.08 o 
  -6   0  26        0.27        4.64      2.07 o 
  -4   0  26      611.67      569.58     11.54 o 
  -2   0  26        0.86        0.28      1.61 o 
   0   0  26       41.13       45.98      3.03 o 
   2   0  26        3.62       11.75      2.10 o 
   4   0  26      340.46      350.44      8.09 o 
   6   0  26        0.44        0.64      3.16 o 
  -8   1  26       10.70        8.94      1.54 o 
  -7   1  26       18.84       10.37      1.76 o 
  -6   1  26       10.03       12.76      1.47 o 
  -5   1  26       22.30       33.71      1.74 o 
  -4   1  26        7.65       10.41      1.80 o 
  -3   1  26       21.12       25.60      1.79 o 
  -2   1  26        2.99        3.24      1.21 o 
  -1   1  26        5.56       12.45      1.46 o 
   0   1  26        0.79        5.89      1.50 o 
   1   1  26       48.80       42.11      1.94 o 
   2   1  26        3.05        4.66      1.27 o 
   3   1  26        6.92       10.41      1.44 o 
   4   1  26      329.39      319.12      5.42 o 
   5   1  26       82.07       90.57      4.15 o 
   6   1  26       16.38       16.76      2.73 o 
   7   1  26        4.17        9.34      3.27 o 
  -7   2  26        4.50        5.32      1.38 o 
  -6   2  26        0.80        3.77      1.34 o 
  -5   2  26        4.46        6.57      1.35 o 
  -4   2  26      535.25      562.69      6.42 o 
  -3   2  26        7.46       10.81      1.33 o 
  -2   2  26       48.77       62.63      1.98 o 
  -1   2  26        9.57        9.78      1.31 o 
   0   2  26        9.55       13.48      1.84 o 
   1   2  26        9.85        7.42      1.45 o 
   2   2  26      313.74      283.90      4.18 o 
   3   2  26       13.69       15.36      1.59 o 
   4   2  26       37.99       33.93      2.31 o 
   5   2  26        5.94        4.96      1.94 o 
   6   2  26       22.88       12.69      2.60 o 
  -7   3  26       19.15       24.17      1.89 o 
  -6   3  26       71.55       77.86      2.51 o 
  -5   3  26        0.55        1.70      1.29 o 
  -4   3  26       31.16       27.43      1.79 o 
  -3   3  26       50.05       56.07      2.48 o 
  -2   3  26      231.09      211.56      3.81 o 
  -1   3  26       18.29       20.74      2.08 o 
   0   3  26        0.83       -0.10      1.55 o 
   1   3  26       52.92       49.33      2.17 o 
   2   3  26        1.92        6.77      1.39 o 
   3   3  26      335.13      303.89      3.85 o 
   4   3  26      117.46      105.69      2.84 o 
   5   3  26        7.20       13.63      1.99 o 
   6   3  26        0.59       -1.66      1.66 o 
  -6   4  26        1.54        1.05      1.45 o 
  -5   4  26        9.06       13.22      1.91 o 
  -4   4  26        7.86       10.44      1.58 o 
  -3   4  26       29.59       33.30      1.92 o 
  -2   4  26      112.81      114.46      3.36 o 
  -1   4  26      133.71      117.98      4.92 o 
   0   4  26       10.67        6.79      1.77 o 
   1   4  26       52.03       44.82      2.38 o 
   2   4  26        2.90        1.86      1.43 o 
   3   4  26      125.90      133.48      3.61 o 
   4   4  26      170.31      174.57      3.50 o 
   5   4  26      122.66      148.75      3.62 o 
  -4   5  26        1.24        1.94      1.51 o 
  -3   5  26        0.82       -1.62      1.62 o 
  -2   5  26       20.00       25.01      2.49 o 
  -1   5  26       88.43       82.96      3.08 o 
   0   5  26       41.83       50.56      3.31 o 
   1   5  26        0.19       -0.57      1.54 o 
   2   5  26       46.09       49.50      2.44 o 
   3   5  26       27.36       30.59      2.59 o 
  -7   0  27        4.37        0.38      3.37 o 
  -5   0  27       39.78       34.56      3.08 o 
  -3   0  27        9.97        6.71      1.95 o 
  -1   0  27        7.39        1.29      1.64 o 
   1   0  27        2.16        3.80      2.05 o 
   3   0  27      370.55      359.32      6.91 o 
   5   0  27       43.98       49.08      4.95 o 
  -7   1  27        1.27        1.55      1.23 o 
  -6   1  27        0.45       -1.18      1.25 o 
  -5   1  27      424.41      446.01      6.08 o 
  -4   1  27       20.76       20.11      2.30 o 
  -3   1  27        5.06        7.64      1.51 o 
  -2   1  27       99.08      113.41      2.61 o 
  -1   1  27       58.70       58.05      2.42 o 
   0   1  27       13.91       18.88      1.47 o 
   1   1  27       48.37       53.73      2.41 o 
   2   1  27       27.76       19.10      1.62 o 
   3   1  27       69.54       74.94      2.42 o 
   4   1  27       18.72       34.13      2.29 o 
   5   1  27      146.43      132.52      4.93 o 
   6   1  27       44.49       63.72      3.99 o 
  -7   2  27        2.23        4.60      1.48 o 
  -6   2  27        2.81       -0.65      1.33 o 
  -5   2  27        2.14        1.59      1.54 o 
  -4   2  27       37.46       45.63      1.92 o 
  -3   2  27      189.48      169.57      3.04 o 
  -2   2  27       70.54       83.00      2.22 o 
  -1   2  27       19.86       26.67      1.94 o 
   0   2  27      113.75      100.85      3.31 o 
   1   2  27        7.18       11.97      2.34 o 
   2   2  27      162.29      178.88      3.91 o 
   3   2  27        3.85        1.66      2.12 o 
   4   2  27      111.25      127.36      3.57 o 
   5   2  27       17.40       15.64      2.30 o 
   6   2  27        5.86        3.23      3.90 o 
  -6   3  27       23.28       29.23      1.89 o 
  -5   3  27        1.73        0.44      1.27 o 
  -4   3  27       28.92       37.04      1.87 o 
  -3   3  27       22.55       18.49      1.56 o 
  -2   3  27        4.71        2.18      1.10 o 
  -1   3  27        1.58        2.50      1.72 o 
   0   3  27       34.74       33.69      2.93 o 
   1   3  27       11.69        5.53      1.60 o 
   2   3  27        2.87        2.50      1.35 o 
   3   3  27       20.52       24.87      1.80 o 
   4   3  27       52.05       63.80      2.65 o 
   5   3  27        0.05       -1.80      1.80 o 
  -5   4  27       12.39        6.54      1.62 o 
  -4   4  27        1.81        1.38      1.71 o 
  -3   4  27        0.00       -0.26      1.42 o 
  -2   4  27        6.78        3.08      1.70 o 
  -1   4  27      174.72      170.77      4.77 o 
   0   4  27       29.87       18.78      2.14 o 
   1   4  27       28.18       25.34      2.12 o 
   2   4  27       30.69       26.81      1.96 o 
   3   4  27       62.67       46.22      2.17 o 
   4   4  27      134.79      151.42      3.36 o 
  -3   5  27        3.27        2.22      2.11 o 
  -2   5  27       36.23       29.60      2.62 o 
  -1   5  27       58.22       69.85      3.23 o 
   0   5  27        0.45        1.29      1.78 o 
   1   5  27        4.78        4.60      2.18 o 
   2   5  27        3.79        1.01      1.61 o 
  -6   0  28       15.37       20.64      2.57 o 
  -4   0  28      163.65      138.49      4.36 o 
  -2   0  28       11.97       21.97      2.35 o 
   0   0  28       23.73       20.87      2.24 o 
   2   0  28       54.87       60.53      3.17 o 
   4   0  28      482.79      463.90      9.88 o 
   6   0  28       75.94      101.87     20.69 o 
  -7   1  28       11.58       21.06      1.60 o 
  -6   1  28       79.54       90.52      2.87 o 
  -5   1  28      208.48      225.32      4.22 o 
  -4   1  28       28.71       26.08      1.96 o 
  -3   1  28       29.06       37.36      2.06 o 
  -2   1  28        0.89        4.81      1.40 o 
  -1   1  28       90.04       86.85      2.61 o 
   0   1  28      101.28       91.80      2.91 o 
   1   1  28        1.10        3.99      1.50 o 
   2   1  28       44.13       39.32      1.96 o 
   3   1  28       90.19       74.48      2.47 o 
   4   1  28       22.98       27.21      2.24 o 
   5   1  28        7.21        5.11      2.34 o 
   6   1  28       38.94       28.58      3.40 o 
  -6   2  28        1.34       -1.10      1.29 o 
  -5   2  28       19.38       16.89      1.59 o 
  -4   2  28      106.12       96.32      2.53 o 
  -3   2  28       91.44       92.70      2.59 o 
  -2   2  28        9.55       10.71      1.45 o 
  -1   2  28      149.00      126.39      3.63 o 
   0   2  28        2.38        4.26      1.69 o 
   1   2  28       16.18       14.52      2.69 o 
   2   2  28        8.11       14.44      1.86 o 
   3   2  28       26.44       25.50      1.85 o 
   4   2  28        7.88        5.49      1.85 o 
   5   2  28       18.01       25.96      2.59 o 
  -6   3  28        0.88        0.48      1.42 o 
  -5   3  28       12.48       19.68      1.68 o 
  -4   3  28        0.71        0.71      1.25 o 
  -3   3  28        1.93        4.59      1.35 o 
  -2   3  28       10.41        5.96      2.07 o 
  -1   3  28        2.05        1.43      1.70 o 
   0   3  28       16.53       20.75      2.50 o 
   1   3  28        0.00       -0.29      1.56 o 
   2   3  28       19.70       15.54      1.71 o 
   3   3  28        0.99       -1.33      1.33 o 
   4   3  28       29.38       27.03      2.35 o 
   5   3  28       43.95       54.48      3.26 o 
  -4   4  28        0.00       -1.39      1.39 o 
  -3   4  28        4.11        1.76      1.82 o 
  -2   4  28       41.75       36.00      2.44 o 
  -1   4  28      158.70      168.16      4.85 o 
   0   4  28       19.56       21.83      2.25 o 
   1   4  28        3.05        1.26      1.72 o 
   2   4  28        0.57       -1.42      1.42 o 
   3   4  28       28.08       36.70      2.30 o 
  -2   5  28       67.01       63.07      3.03 o 
  -1   5  28       93.94       75.63      3.49 o 
   0   5  28       20.43       17.94      3.06 o 
   1   5  28        0.12       -0.13      1.65 o 
  -7   0  29        0.00       -0.28      2.15 o 
  -5   0  29      302.06      267.85      7.16 o 
  -3   0  29      314.73      335.79      6.74 o 
  -1   0  29        0.06        2.35      1.81 o 
   1   0  29       40.82       39.81      5.51 o 
   3   0  29        1.37       -1.05      1.75 o 
   5   0  29      339.40      382.46     12.02 o 
  -6   1  29        3.62        6.49      1.63 o 
  -5   1  29        6.42        8.48      1.59 o 
  -4   1  29        1.39        5.65      1.49 o 
  -3   1  29       31.77       44.10      2.18 o 
  -2   1  29       55.65       52.14      2.14 o 
  -1   1  29        7.39        5.56      1.31 o 
   0   1  29       86.76      102.52      3.10 o 
   1   1  29       86.16       94.23      2.99 o 
   2   1  29        7.93        7.71      1.64 o 
   3   1  29        4.07        4.16      1.39 o 
   4   1  29       34.06       46.92      2.95 o 
   5   1  29        3.89       -0.86      2.57 o 
  -6   2  29       23.58       30.32      1.95 o 
  -5   2  29       12.63       18.92      1.67 o 
  -4   2  29       18.22       19.88      1.76 o 
  -3   2  29      165.06      173.78      3.39 o 
  -2   2  29       19.78       24.23      2.06 o 
  -1   2  29       12.77       10.30      1.94 o 
   0   2  29        3.24        6.30      1.81 o 
   1   2  29        6.91        3.86      1.73 o 
   2   2  29       66.10       74.91      2.89 o 
   3   2  29      106.99      121.21      3.00 o 
   4   2  29       24.61       23.46      2.21 o 
   5   2  29       49.33       72.98      3.57 o 
  -5   3  29        0.68        1.30      1.38 o 
  -4   3  29       12.54        7.27      1.49 o 
  -3   3  29       12.01       13.91      2.19 o 
  -2   3  29       28.74       29.25      2.17 o 
  -1   3  29       16.05       13.46      1.91 o 
   0   3  29       21.14       17.01      2.14 o 
   1   3  29       90.61       96.06      3.40 o 
   2   3  29        4.88        3.01      1.66 o 
   3   3  29       27.41       31.98      2.36 o 
   4   3  29        0.96       -1.18      1.69 o 
  -4   4  29       20.23       21.89      1.90 o 
  -3   4  29        4.09        3.15      1.84 o 
  -2   4  29        4.55        3.90      1.78 o 
  -1   4  29       41.39       45.74      3.63 o 
   0   4  29        1.90        0.27      1.88 o 
   1   4  29        2.41        2.19      1.81 o 
   2   4  29        7.29        2.19      1.60 o 
   3   4  29        5.09        0.80      1.89 o 
  -6   0  30       98.87      126.13      4.46 o 
  -4   0  30        4.69        2.68      2.08 o 
  -2   0  30        9.90       17.39      2.37 o 
   0   0  30       10.33       16.01      2.70 o 
   2   0  30       38.34       43.63      3.46 o 
   4   0  30        9.05        5.83      4.11 o 
  -6   1  30       26.35       34.07      2.19 o 
  -5   1  30        3.96        3.76      2.02 o 
  -4   1  30      203.36      206.86      3.83 o 
  -3   1  30       74.97       92.78      2.93 o 
  -2   1  30       19.18       19.83      1.67 o 
  -1   1  30        7.89        6.39      1.57 o 
   0   1  30        4.58        7.74      1.70 o 
   1   1  30       55.84       73.19      2.86 o 
   2   1  30       27.14       25.47      2.09 o 
   3   1  30        8.46       11.42      2.15 o 
   4   1  30      269.71      270.15      6.44 o 
   5   1  30       57.92       80.11      4.42 o 
  -5   2  30       33.33       46.16      2.98 o 
  -4   2  30       10.81       12.73      1.73 o 
  -3   2  30       47.30       43.42      2.12 o 
  -2   2  30        4.11        1.78      1.65 o 
  -1   2  30       26.00       30.30      3.92 o 
   0   2  30       11.20        9.64      1.95 o 
   1   2  30       18.35       12.48      2.04 o 
   2   2  30       15.41       17.99      1.97 o 
   3   2  30       66.03       69.88      2.75 o 
   4   2  30       29.99       48.88      2.80 o 
  -4   3  30       16.93       11.00      1.62 o 
  -3   3  30       32.89       24.19      2.20 o 
  -2   3  30       29.63       27.63      2.23 o 
  -1   3  30       10.24        6.01      2.00 o 
   0   3  30        2.70        7.40      2.24 o 
   1   3  30        1.59        1.57      1.76 o 
   2   3  30       28.41       22.18      4.23 o 
   3   3  30       10.17        7.49      2.31 o 
  -3   4  30       24.38       47.91      3.85 o 
  -2   4  30        1.81        0.53      2.39 o 
  -1   4  30       19.74       24.37      2.42 o 
   0   4  30        1.22       -1.51      1.79 o 
   1   4  30        1.97       -1.73      1.73 o 
   2   4  30        0.03        0.36      1.82 o 
  -5   0  31      165.49      223.72      6.75 o 
  -3   0  31       16.48        9.51      2.31 o 
  -1   0  31       10.96        9.64      2.12 o 
   1   0  31        0.56        2.56      2.22 o 
   3   0  31       38.90       37.87      4.07 o 
  -5   1  31        1.29        1.12      1.55 o 
  -4   1  31        6.78        8.99      1.77 o 
  -3   1  31      335.01      361.50      5.55 o 
  -2   1  31       63.57       67.07      2.65 o 
  -1   1  31        2.61        4.84      1.59 o 
   0   1  31       67.43       77.78      2.97 o 
   1   1  31        0.86       -1.51      1.53 o 
   2   1  31        0.87        2.44      1.63 o 
   3   1  31      101.74      110.73      4.24 o 
   4   1  31       49.42       37.31      2.94 o 
  -5   2  31       22.85       25.62      2.32 o 
  -4   2  31      119.01      164.78      4.63 o 
  -3   2  31       28.33       33.49      2.01 o 
  -2   2  31       12.73       10.12      2.09 o 
  -1   2  31       12.92       20.78      2.64 o 
   0   2  31       26.17       22.88      2.71 o 
   1   2  31       54.13       47.44      3.00 o 
   2   2  31        2.19        2.71      2.01 o 
   3   2  31       18.93       13.92      2.03 o 
   4   2  31       92.56       92.12      3.84 o 
  -4   3  31        0.10       -0.88      1.41 o 
  -3   3  31        0.63        0.60      1.96 o 
  -2   3  31        0.25       -1.16      1.94 o 
  -1   3  31       38.65       43.84      2.87 o 
   0   3  31       37.64       30.80      3.03 o 
   1   3  31       30.02       32.91      3.02 o 
   2   3  31       35.49       48.43      3.36 o 
  -4   0  32      217.40      203.81      8.94 o 
  -2   0  32        7.72        3.23      2.36 o 
   0   0  32      151.36      173.06      5.91 o 
   2   0  32       49.72       48.47      3.77 o 
   4   0  32      110.61       95.29      6.01 o 
  -5   1  32       79.10      101.59      3.33 o 
  -4   1  32        2.11        7.52      1.79 o 
  -3   1  32      144.15      141.95      3.84 o 
  -2   1  32        2.01        4.82      1.78 o 
  -1   1  32        0.95       -1.51      1.51 o 
   0   1  32        2.19        5.83      1.78 o 
   1   1  32       11.47       11.66      1.92 o 
   2   1  32        7.54        9.10      1.89 o 
   3   1  32      132.43      135.84      3.75 o 
  -4   2  32      112.48      127.10      3.21 o 
  -3   2  32        2.97        5.63      1.86 o 
  -2   2  32        4.15        8.46      2.14 o 
  -1   2  32      118.17      118.06      4.47 o 
   0   2  32       47.01       59.17      3.13 o 
   1   2  32       26.29       23.83      2.18 o 
   2   2  32       33.30       42.28      2.57 o 
   3   2  32       18.56       16.11      3.21 o 
  -2   3  32        1.64       -1.38      1.99 o 
  -1   3  32       13.06       17.45      2.38 o 
   0   3  32        1.57        3.17      2.22 o 
   1   3  32        3.47        1.09      2.22 o 
  -3   0  33      211.59      206.84      5.68 o 
  -1   0  33        4.26       10.57      2.77 o 
   1   0  33       20.08       22.18      3.14 o 
   3   0  33       79.39       85.48      4.68 o 
  -4   1  33      186.02      167.53      4.37 o 
  -3   1  33        5.14        8.77      1.84 o 
  -2   1  33       63.36       83.41      3.32 o 
  -1   1  33        6.20        9.48      1.78 o 
   0   1  33       10.11       18.08      2.14 o 
   1   1  33       15.15       21.55      2.23 o 
   2   1  33       29.02       29.77      2.35 o 
  -3   2  33       11.89       26.08      2.62 o 
  -2   2  33        5.01        6.60      2.48 o 
  -1   2  33       38.64       33.62      3.50 o 
   0   2  33       65.72       70.53      3.44 o 
   1   2  33        0.20       -0.20      1.63 o 
   2   2  33        1.75        3.24      1.82 o 
  -2   0  34        2.28        1.21      2.70 o 
   0   0  34       56.56       67.49      4.40 o 
   2   0  34        0.31        3.08      2.53 o 
  -2   1  34        9.91       17.87      2.45 o 
  -1   1  34       17.86       33.39      3.48 o 
   0   1  34        5.81        7.02      1.93 o 
   1   1  34        1.46        1.72      1.79 o 
                                                 
